# Supplementary material for: Supercomputing Multi-Ligand Modeling, Simulation, Wavelet Analysis and Surface Plasmon Resonance to Develop Novel Combination Drugs: A Case Study of Arbidol and Baicalein Against Main Protease of SARS-CoV-2
Source: Pharmaceuticals (Basel). 2025 Jul 17;18(7):1054. doi: 10.3390/ph18071054 (PMC12300969; doi:10.3390/ph18071054)
Supplement: Supplementary file 1 [file pharmaceuticals-18-01054-s001.zip]

Archive with 2 entries (2 files):
- Li et al_Supplementary material Data S1_17Jul2025.xlsx
- Li et al_Supplementary Materials_17Jul2025.pdf
