# Supplementary material for: Supercomputing Multi-Ligand Modeling, Simulation, Wavelet Analysis and Surface Plasmon Resonance to Develop Novel Combination Drugs: A Case Study of Arbidol and Baicalein Against Main Protease of SARS-CoV-2
Source: Pharmaceuticals (Basel). 2025 Jul 17;18(7):1054. doi: 10.3390/ph18071054 (PMC12300969; doi:10.3390/ph18071054)
Supplement: Supplementary file 1 [file pharmaceuticals-18-01054-s001.zip › Li et al_Supplementary material Data S1_17Jul2025.xlsx]

## Sheet: Positive mode
Data S1 Data of metabolomics profiling of Toujie Quwen Granules (positive and negetive modes)
Name	RT（min）	MS accuracy(mDa)	Precursor.m.z	Area	Adduct	Reference.m.z	Formula	Ontology	Total.score	S.N	MSMS.spectrum	KEGGID	HMDBID
2,3-Dihydrobenzofuran	4.7704	1.94	121.063	10767809536	[M+H]+	121.065	C8H8O	Coumarans	97.5	216.41	53.0277:27762 53.02806:51797 53.02843:65848 53.0288:60609 53.02916:39886 53.03726:42242 53.03762:135987 53.03799:419576 53.03836:747515 53.03872:1017125 53.03909:840335 53.03946:501139 53.03982:182618 53.04019:39041 53.82732:29049 53.8277:47573 53.82807:56051 53.82845:48158 53.82882:27998 55.01676:15600 55.01715:52842 55.01754:96458 55.01793:119493 55.01831:105403 55.0187:65552 55.01908:26950 62.…	---	HMDB0013815
gamma-Guanidinobutyric acid	2.39768	1.68	146.091	26986647552	[M+H]+	146.092	C5H11N3O2	Amino acids and derivatives	96.6	491.532	58.27323:91283 58.27365:162904 58.27407:188044 58.27449:149224 58.27492:76803 60.05251:154245 60.05295:170044 60.05339:277404 60.05383:430496 60.05427:1142731 60.05471:3507498 60.05516:6565714 60.0556:9504985 60.05604:8563108 60.05648:5232432 60.05692:2161736 60.05736:434145 60.0578:895 60.07495:82686 60.07539:164943 60.07584:222660 60.07628:219889 60.07672:158332 60.07716:74105 63.94231:99252 63…	C01035	HMDB0003464
Arginine	1.31203	2.37	175.117	16225641472	[M+H]+	175.119	C6H14N4O2	Amino acids and derivatives	96.3	2124.53	50.71334:60873 50.71369:98633 50.71403:112037 50.71437:91369 50.71471:51320 60.05198:160392 60.05243:316796 60.05287:896102 60.05331:1439639 60.05375:2043018 60.05419:6367326 60.05463:21734978 60.05507:43349572 60.05552:65769492 60.05596:63426568 60.0564:40289792 60.05684:18764454 60.05728:5241651 60.05772:1777724 60.05816:1548167 60.05861:1034006 60.05905:428542 60.05949:84714 61.05115:22616 61.…	C00062	HMDB0000517
(L)-Canavanine	1.28418	2.28	177.096	417396576	[M+H]+	177.098	C5H12N4O3	Amino acids and derivatives	95.4	40.7756	54.30009:5908 54.30047:10286 54.30085:11862 54.30123:9405 54.30161:4813 54.30882:5396 54.3092:9378 54.30958:11403 54.30996:9950 54.31034:5761 54.98774:7760 54.98812:10874 54.98851:11461 54.9889:9408 54.98928:5905 56.04775:4966 56.04815:21219 56.04855:78862 56.04895:182824 56.04934:295072 56.04974:327701 56.05014:226427 56.05054:119280 56.05094:34633 56.05133:8463 58.03808:1818 58.0385:11248 58.03…	C00308	HMDB0002706
Ferulic acid	44.6296	1.7	177.052	3347826176	[M-H2O+H]+	177.054	C10H10O4	Hydroxycinnamic acids	95.1	144.588	63.02224:33590 63.02272:66907 63.02319:90621 63.02367:82224 63.02414:48196 63.02462:14061 67.3756:12864 67.37613:72663 67.37666:133720 67.37717:73817 67.37927:90520 67.3798:320261 67.38033:544065 67.38085:524208 67.38137:359128 67.3819:216855 67.38242:20378 70.73171:19561 70.73228:40341 70.73284:52493 70.73341:47204 70.73396:28221 71.47147:30731 71.47204:43407 71.47262:45966 71.47319:37861 71.473…	C01494	HMDB0000954
Trimethyl glycine	1.35392	1	118.085	3533721088	[M]+	118.086	C5H12NO2+	Amino acids and derivatives	94.5	414.335	54.28719:14935 54.28757:34368 54.28795:50571 54.28833:53027 54.28871:40601 54.28909:21572 58.0616:21646 58.06202:35971 58.06244:48683 58.06286:121062 58.06328:161536 58.0637:435632 58.06412:1486540 58.06454:3280303 58.06496:5222634 58.06538:5585664 58.0658:3741528 58.06622:1905452 58.06664:528229 58.06706:131073 58.06748:81581 58.0679:53642 58.06832:9015 59.06944:12134 59.06987:65732 59.0703:1421…	C00719	HMDB0000043
Valine	2.16172	1.38	118.085	15104840704	[M+H]+	118.086	C5H11NO2	Amino acids and derivatives	94.1	295.642	52.0237:51841 52.02406:73126 52.02441:80224 52.02477:67412 52.02512:39185 55.0524:49310 55.05279:126171 55.05318:468118 55.05357:1487911 55.05395:2651456 55.05434:3619653 55.05473:2990967 55.05511:1782049 55.0555:663682 55.05589:155009 55.05628:32575 56.05651:38127 56.05692:90273 56.05731:139487 56.05771:150245 56.05811:112103 56.05851:52168 57.05606:23120 57.05647:76269 57.05688:138697 57.05729:…	C00183	HMDB0000883
3-Hydroxybenzyl alcohol	49.3992	0.7	107.048	3291478528	[M+H-H2O]+	107.049	C7H8O2	Benzyl alcohols	94	108.519	51.022:25395 51.02235:76010 51.02269:148943 51.02304:204737 51.02338:284250 51.02373:149073 51.02407:75996 51.02442:29129 51.95649:32482 51.95685:58665 51.9572:72631 51.95756:65035 51.95792:39537 53.03726:55751 53.03762:224818 53.03799:706058 53.03836:1272942 53.03872:1766328 53.03909:1497797 53.03946:900995 53.03982:343968 53.04019:74997 53.04055:8527 53.94812:38652 53.9485:70561 53.94888:83711 …	C03351	HMDB0059712
Tyrosine	4.72873	2.38	182.079	20300011520	[M+H]+	182.081	C9H11NO3	---	94	324.981	67.87349:39592 67.87402:78131 67.87455:103382 67.87508:97716 67.87561:64918 69.0315:55921 69.03204:157348 69.03259:419272 69.03313:573586 69.03368:481732 69.03423:276622 69.03477:69871 72.07874:51046 72.07932:123511 72.07991:209691 72.08049:257378 72.08107:230567 72.08165:146504 72.08223:61441 77.03751:34070 77.03815:78266 77.0388:98307 77.03944:77953 77.04008:35226 81.03158:66870 81.03227:101148…	C00082	HMDB0000158
D-Mannosamine	1.2981	2	162.074	2339602944	[M-H2O+H]+	162.076	C6H13NO5	---	93.9	286.937	53.03794:9749 53.0383:20492 53.03867:28695 53.03904:28843 53.0394:20960 53.03977:10570 55.01668:17432 55.01707:80944 55.01746:162363 55.01785:242125 55.01823:223161 55.01862:138358 55.019:60140 55.01939:14554 55.01978:1159 55.05314:7017 55.05353:18840 55.05392:32764 55.05431:40162 55.05469:35280 55.05508:21442 55.05547:7925 56.04774:11521 56.04813:40445 56.04853:153959 56.04893:352380 56.04933:56…	C03570	---
Choline	1.3399	0.35	104.106	40864710656	[M]+	104.106	C5H14NO	Cholines	93.6	8867.17	52.47537:258273 52.47573:404455 52.47609:441961 52.47646:343746 52.47681:179026 58.06319:35025 58.06361:586754 58.06403:3104314 58.06445:8158398 58.06487:13567550 58.06529:15819284 58.06571:11290698 58.06613:6197141 58.06655:2004801 58.06697:640636 58.06739:275438 59.07148:131174 59.07191:875933 59.07234:2063464 59.07277:3363809 59.0732:3389404 59.07363:2140606 59.07406:989588 59.07449:263296 60.…	C00114	HMDB0000097
Loliolide	49.4274	2.29	197.115	2045998976	[M+H]+	197.117	C11H16O3	Benzofurans	93.6	104.558	53.91094:12580 53.91131:24288 53.91169:29993 53.91206:24740 53.91244:12090 55.05393:20081 55.05431:35500 55.0547:42667 55.05509:35017 55.05548:17909 59.04829:15266 59.04873:33290 59.04916:45321 59.04958:41864 59.05001:25671 59.05045:9100 63.99227:9976 63.99276:24219 63.99324:34348 63.99373:33077 63.99421:21787 64.55379:14606 64.55428:25002 64.55477:29003 64.55526:23905 64.55576:13214 67.05314:160…	---	HMDB0302428
Azelaic acid	50.0774	1.5	171.1	379858368	[M+H-H2O]+	171.101	C9H16O4	Medium-chain fatty acids	93.5	50.6492	50.06173:3980 50.06206:7136 50.0624:8557 50.06273:7095 50.06307:3612 53.03758:3551 53.03795:9896 53.03831:22708 53.03868:36653 53.03905:35345 53.03941:17061 53.03978:7666 53.04015:2313 53.54564:5097 53.54602:8264 53.54639:9785 53.54676:8635 53.54713:5347 55.01637:6737 55.01676:28678 55.01715:101240 55.01753:196311 55.01792:289358 55.01831:265598 55.01869:165050 55.01908:72006 55.01947:18938 55.01…	C08261	HMDB0000784
Vanillin	44.265	1.88	153.053	10763823104	[M+H]+	153.055	C8H8O3	Methoxyphenols	93.3	203.553	55.13887:45171 55.13926:77331 55.13965:90545 55.14004:75856 55.14042:43687 65.03603:25576 65.03653:276983 65.03703:1328311 65.03752:3969133 65.03802:6759966 65.03851:8550539 65.03902:6515508 65.03951:3797565 65.04001:1306541 65.0405:409706 65.041:145196 65.0415:72762 66.04044:48312 66.04095:105482 66.04146:160387 66.04196:176934 66.04247:141818 66.04298:78902 66.0435:26046 67.05314:45827 67.05366…	C00755	HMDB0012308
cis-Caffeic acid	40.2998	2.3	163.037	43125547008	[M+H-H2O]+	163.039	C9H8O4	Hydroxycinnamic acids	93	562.275	61.88344:171231 61.8839:349924 61.88437:438146 61.88483:363593 61.88529:185408 63.02224:195134 63.02272:420497 63.02319:587017 63.02367:571012 63.02414:387638 63.02462:164807 68.23022:195095 68.23075:343425 68.23129:389152 68.23182:310662 68.23235:170193 68.91687:56862 68.91741:807495 68.91795:1601241 68.9185:1915378 68.91904:951071 68.91959:442040 68.92013:119527 79.05125:11284 79.05193:511940 7…	---	HMDB0003501
Pyrogallol	14.9952	1.38	127.038	81529176064	[M+H]+	127.039	C6H6O3	Pyrogallols and derivatives	93	40.1597	53.03722:341154 53.03759:1238866 53.03796:4160539 53.03833:7644688 53.03869:10708686 53.03906:9091254 53.03942:5443403 53.03979:2085193 53.04016:494804 53.04052:112992 57.03277:224822 57.03318:445116 57.03358:552385 57.03399:468531 57.0344:263802 59.11118:310685 59.11161:410547 59.11205:450390 59.11248:421797 59.11291:323632 68.5553:262679 68.55583:393207 68.55637:449568 68.55692:384180 68.55745:…	C01108	HMDB0013674
N6,N6,N6-Trimethyl-L-lysine	1.27028	2.47	189.157	436182624	[M+H]+	189.16	C9H20N2O2	Amino acids and derivatives	92.8	49.6713	50.2906:2328 50.29094:3819 50.29128:4504 50.29162:4068 50.29195:2793 56.04854:2908 56.04893:8271 56.04933:15194 56.04973:20447 56.05013:15742 56.05053:6513 56.05093:2357 56.96378:1457 56.96418:3865 56.96459:6101 56.965:6524 56.96541:4744 56.96582:2175 58.06242:2560 58.06284:4852 58.06326:5674 58.06367:4548 58.06493:1634 58.06535:8040 58.06577:10576 58.06619:7321 58.06661:2853 60.07714:4725 60.077…	C03793	HMDB0001325
m-Ethyl_toluene	47.7861	1.82	121.1	259836944	[M+H]+	121.102	C9H12	Benzene and substituted derivatives	92.4	10.5114	53.03718:227 53.03754:2915 53.03791:11680 53.03828:22427 53.03864:32703 53.03901:29340 53.03938:18047 53.03974:7751 53.04011:1906 55.01676:1903 55.01715:6119 55.01753:11155 55.01792:15248 55.01831:12434 55.01869:7050 55.01908:2815 55.01947:1054 55.05277:1417 55.05316:2732 55.05355:9503 55.05393:17172 55.05432:23395 55.05471:19158 55.0551:11366 55.05548:4105 55.05587:982 57.01928:1615 57.01969:291…	C14522	HMDB0059848
Syringaldehyde	46.2708	2.69	183.062	5610852352	[M+H]+	183.065	C9H10O4	Methoxyphenols	92.2	138.732	52.03009:14721 52.03045:32734 52.03081:62330 52.03116:81931 52.03152:77154 52.03187:52820 52.03223:25121 53.03722:14722 53.03758:71713 53.03795:232175 53.03831:418837 53.03868:575222 53.03905:481383 53.03941:288409 53.03978:110410 53.04015:25336 55.01675:11618 55.01714:87014 55.01753:183340 55.01791:275668 55.0183:260889 55.01869:168373 55.01908:81552 55.01946:26626 65.03757:30155 65.03807:51994 …	---	HMDB0258653
Isofraxidin	48.7463	2.77	223.057	1830820608	[M+H]+	223.06	C11H10O5	7-hydroxycoumarins	92	111.245	56.07123:8395 56.07163:17360 56.07203:23586 56.07243:22560 56.07283:15011 65.67548:8088 65.67598:15259 65.67649:19311 65.67699:17016 65.6775:9628 67.62728:34003 67.62781:113820 67.62833:199202 67.62887:231752 67.62939:164414 67.62992:90136 67.63045:32053 67.63097:16750 67.63177:17072 67.63229:14693 70.0634:8834 70.06396:22058 70.06451:34037 70.06507:35867 70.06563:26331 70.06618:12728 79.05199:77…	C17480	HMDB0253642
Kojic acid	22.5027	1.67	143.032	3621502208	[M+H]+	143.034	C6H6O4	Pyranones and derivatives	92	3.60886	55.01715:65556 55.01754:134394 55.01792:180771 55.01831:169368 55.0187:108880 55.01908:43460 59.03754:52664 59.03798:79721 59.03841:87925 59.03884:74731 59.03926:48462 69.031:36201 69.03154:151707 69.03209:545474 69.03263:1100552 69.03317:1671826 69.03371:1601162 69.03426:1007384 69.03481:456203 69.03535:107639 69.0359:21249 69.44898:56801 69.44953:119197 69.45008:170680 69.45063:174935 69.45118:…	C14516	HMDB0032923
Niacinamide	3.17512	1.28	123.054	16655684608	[M+H]+	123.055	C6H6N2O	Pyridinecarboxamides	92	177.875	52.88005:50546 52.88042:95928 52.88078:120143 52.88115:105445 52.88151:61079 53.03796:66659 53.03832:158480 53.03869:241427 53.03905:253076 53.03942:185913 53.03979:90605 63.55756:57693 63.55804:103952 63.55852:124153 63.559:105919 63.55948:62546 64.64736:65216 64.64785:116486 64.64835:137075 64.64883:111537 64.64933:59214 68.04831:97802 68.04884:166546 68.04937:201344 68.0499:176840 68.05044:109…	C00153	HMDB0001406
Proline	1.66132	0.98	116.07	29357596672	[M+H]+	116.071	C5H9NO2	Amino acids and derivatives	92	657.629	52.36811:90002 52.36847:156312 52.36882:181485 52.36919:156787 52.36954:104578 59.56768:77752 59.56812:151169 59.56855:187307 59.56899:151768 59.56942:69332 60.43248:94838 60.43292:195135 60.43337:258096 60.43382:239215 60.43426:155291 60.4347:65730 68.04352:106539 68.04404:167490 68.04458:188061 68.04511:153625 68.04565:88407 68.2873:65975 68.28783:518205 68.28837:1002768 68.2889:1393254 68.2894…	C00148	HMDB0000162
Niacin	2.7587	1.38	124.038	38535725056	[M+H]+	124.039	C6H5NO2	Pyridinecarboxylic acids	91.9	223.239	53.03795:104970 53.03832:221228 53.03868:306570 53.03905:298230 53.03942:206369 53.03978:96841 53.88918:96821 53.88955:140796 53.88993:146990 53.8903:110560 53.89067:54929 55.53514:54400 55.53554:114982 55.53593:139693 55.53632:115622 55.53672:64843 68.04778:43355 68.04831:133787 68.04884:232317 68.04937:265961 68.0499:207838 68.05044:106156 68.39944:215827 68.39998:495349 68.40051:676206 68.4010…	C00253	HMDB0001488
Phenylethanolamine	11.8383	1.4	120.08	31630878720	[M+H-H2O]+	120.081	C8H11NO	Aralkylamines	91.7	567.98	69.03423:48874 69.03477:371128 69.03532:569139 69.03587:449792 69.03641:233712 69.03695:67504 73.06911:92651 73.0697:181952 73.07029:231167 73.07088:211945 73.07148:142783 77.04394:162592 77.04458:233784 77.04522:249930 77.04586:194619 77.0465:101632 91.05027:15173 91.05109:256318 91.05192:861776 91.05274:1509645 91.05357:1956806 91.05439:1514528 91.05521:869169 91.05604:270574 91.05686:131896 93…	C02735	HMDB0001065
Caffeic acid	40.9409	2.38	181.047	4525209088	[M+H]+	181.05	C9H8O4	Hydroxycinnamic acids	91.6	81.6708	55.01714:12822 55.01753:28963 55.01792:39762 55.01831:38120 55.01869:25844 60.244:18266 60.24444:30259 60.24488:35550 60.24533:29773 60.24577:16264 63.02224:19432 63.02272:35235 63.02319:40074 63.02367:29242 63.02414:11263 69.03259:18826 69.03313:36941 69.03368:44252 69.03422:35908 69.03477:19082 69.99837:17316 69.99893:32498 69.99949:37197 70.00005:28520 70.0006:16015 70.00171:24452 70.00227:382…	C01197	HMDB0001964
D-Glucosamine	1.2981	2.49	180.084	1672591872	[M+H]+	180.087	C6H13NO5	Monosaccharides	91.6	89.1059	50.85477:5848 50.85511:9809 50.85546:10855 50.8558:8589 50.85615:4679 51.81011:4356 51.81046:9070 51.81082:11762 51.81117:10278 51.81153:5753 52.40478:4860 52.40514:10082 52.4055:14141 52.40586:14114 52.40622:9775 52.40658:4184 52.89464:5020 52.895:8884 52.89537:10716 52.89573:9266 52.8961:5402 55.01676:3908 55.01714:11137 55.01753:20095 55.01792:25649 55.01831:23843 55.01869:15757 55.01908:6879 …	C00329	HMDB0001514
Guanine	2.53652	1.99	152.055	13103365120	[M+H]+	152.057	C5H5N5O	Purines and purine derivatives	91.6	314.165	68.39675:17086 68.39729:104348 68.39783:248283 68.39836:584258 68.3989:495200 68.39944:269777 68.39997:37128 68.40158:172586 68.40212:187534 68.40266:144316 68.40319:80050 73.58961:49066 73.5902:90686 73.59081:111502 73.5914:96169 73.592:55023 75.36581:42995 75.36642:95943 75.36704:135076 75.36767:133752 75.36829:94524 75.3689:43335 96.07796:65840 96.07886:130830 96.07975:182926 96.08064:186134 9…	C00242	HMDB0000132
p-Coumaric acid	45.0783	2.11	147.042	6564316160	[M+H-H2O]+	147.044	C9H8O3	Hydroxycinnamic acids	91.6	136.245	59.32902:28464 59.32946:48411 59.32989:59927 59.33032:56964 59.33075:40337 65.03709:14218 65.03758:49747 65.03808:96561 65.03857:124615 65.03908:112926 65.03957:70733 65.04007:27712 67.44017:43893 67.4407:74315 67.44122:82566 67.44175:58806 67.44227:30860 67.44279:76555 67.44332:197847 67.44385:115549 67.44647:241351 67.447:487479 67.44753:505595 67.44805:341604 67.44858:198103 67.4491:23048 69.0…	C00811	HMDB0002035
p-Hydroxybenzaldehyde	39.909	1.48	123.043	6139676160	[M+H]+	123.044	C7H6O2	Aldehydes	91.4	45.5204	50.01473:21081 50.01506:32634 50.0154:35720 50.01574:27987 50.01607:14834 51.02235:19624 51.02269:48657 51.02304:77780 51.02338:87029 51.02373:69651 51.02407:38724 51.02442:14326 53.03689:1993 53.03726:32225 53.03762:124703 53.03799:367870 53.03836:637746 53.03872:845834 53.03909:678809 53.03946:400429 53.03982:137299 53.04019:26322 55.01676:15385 55.01714:38207 55.01753:65856 55.01792:78461 55.0…	C00633	HMDB0011718
p-Mentha-1,3,5,8-tetraene	49.5826	2.13	133.1	324434592	[M+NH4]+	133.102	C10H12	Benzene and substituted derivatives	91.4	14.0833	53.03795:1281 53.03831:2788 53.03868:3755 53.03905:3408 53.03941:1974 55.05276:1697 55.05315:2740 55.05354:10184 55.05393:18996 55.05431:26689 55.0547:22677 55.05509:13397 55.05548:4930 55.05587:2130 67.05314:1897 67.05366:3354 67.05418:4040 67.0547:3485 67.05522:2132 67.73739:1381 67.73792:6164 67.73845:20525 67.73898:24428 67.7395:15483 67.74004:4703 67.74215:4356 67.74268:10148 67.74321:6601 6…	---	HMDB0029641
Sinapic acid	48.2092	2.6	207.062	5392585728	[M+H-H2O]+	207.065	C11H12O5	Hydroxycinnamic acids	91.3	133.813	65.03757:27849 65.03807:63412 65.03857:96113 65.03907:103445 65.03957:80376 65.04006:42882 69.23048:29739 69.23103:50975 69.23157:58046 69.23212:46215 69.23266:24453 71.08451:44850 71.08508:71132 71.08565:80540 71.08622:66198 71.08678:37918 77.03687:31889 77.03751:65027 77.03815:84431 77.0388:74774 77.03944:43413 85.71359:29264 85.71434:55078 85.7151:64386 85.71585:49628 85.7166:22568 91.0478:150…	C00482	HMDB0032616
Styrene Oxide	44.9797	2.04	121.063	286321824	[M+Na]+	121.065	C8H8O	Benzene and substituted derivatives	91.1	9.81915	53.03725:1009 53.03762:5642 53.03798:18386 53.03835:32433 53.03872:43635 53.03908:35278 53.03945:20663 53.03981:6970 53.04018:853 55.01646:2015 55.01685:6560 55.01724:19524 55.01763:34472 55.01801:46079 55.0184:36663 55.01879:21130 55.01918:6370 55.01956:192 60.82019:1618 60.82064:2885 60.82109:3523 60.82154:3111 60.82199:1923 65.03664:2399 65.03715:9221 65.03764:23816 65.03814:39691 65.03864:469…	C02083	HMDB0062765
Coronaric acid	52.7906	2.99	279.228	2299833344	[M+H-H2O]+	279.231	C18H32O3	Medium-chain fatty acids	91	876.106	55.05308:12167 55.05347:55339 55.05386:109714 55.05424:163163 55.05463:149787 55.05502:93008 55.0554:41351 55.05579:10763 55.05618:8934 57.06872:5172 57.06913:14409 57.06954:25850 57.06995:32269 57.07036:28852 57.07077:18116 57.07117:7499 61.76909:6384 61.76955:11051 61.77001:13283 61.77047:11347 61.77093:6495 65.03707:9281 65.03757:19322 65.03807:29081 65.03857:32392 65.03906:26601 65.03956:1549…	---	HMDB0004701
Trigonelline	1.49377	1.88	138.053	1470900608	[M+H]+	138.055	C7H7NO2	---	90.9	10.0769	68.04938:13913 68.0499:52195 68.05044:91733 68.05097:45403 68.0531:20439 68.05363:87524 68.05417:138745 68.0547:75605 68.05523:33182 68.05576:7024 68.99562:13531 68.99616:33080 68.9967:57189 68.99725:68618 68.9978:58645 68.99834:34734 68.99888:12612 92.04634:32939 92.04718:111506 92.04802:196067 92.04886:248754 92.04969:188334 92.05053:107911 92.05137:31770 92.05221:4400 93.05461:12707 93.05546:3…	C01004	HMDB0000875
L-Isoleucine	4.24332	1.58	132.1	48761602048	[M+H]+	132.102	C6H13NO2	Amino acids and derivatives	90.8	657.48	50.15863:124377 50.15897:246380 50.1593:308649 50.15964:267042 50.15998:154117 66.40128:168125 66.40179:273192 66.40231:310896 66.40282:261662 66.40334:158364 68.23771:124250 68.23824:257129 68.23878:339902 68.23931:314066 68.23985:198033 69.06743:99412 69.06797:379874 69.06852:1502376 69.06906:3066429 69.0696:4624642 69.07015:4296146 69.07069:2657720 69.07124:1126733 69.07178:281429 69.07233:871…	C00407	HMDB0000172
Pidolic acid	3.75787	1.48	130.048	60024180736	[M+H]+	130.05	C5H7NO3	Amino acids and derivatives	90.7	347.607	51.16541:84089 51.16575:176932 51.1661:220235 51.16645:181142 51.16679:93451 51.75463:110750 51.75499:191408 51.75534:217899 51.75569:176240 51.75604:96963 53.00134:125423 53.00171:226993 53.00207:300212 53.00244:294659 53.0028:206880 53.00317:94582 56.04781:85188 56.04821:286664 56.0486:932370 56.049:1998967 56.0494:3160758 56.0498:3326394 56.0502:2187010 56.05059:1072915 56.05099:246182 56.4876…	C01879	HMDB0000267
N,N-Diphenylamine	52.4543	2.17	170.094	1205432576	[M+H]+	170.096	C12H11N	Aniline and substituted anilines	90.6	196.142	50.34375:11211 50.34409:19693 50.34443:22582 50.34477:18008 50.34511:9592 51.02269:13684 51.02303:28853 51.02338:40338 51.02372:38718 51.02407:25321 51.02441:9911 51.32439:13123 51.32474:19005 51.32509:20188 51.32544:16204 51.32579:9302 55.05315:5288 55.05354:17937 55.05392:31848 55.05431:37305 55.0547:29821 55.05508:15151 55.27815:12843 55.27854:20492 55.27893:22068 55.27932:16386 55.27971:7475 …	C11016	HMDB0032562
Protoanemonin	41.7786	0.64	97.0278	830010624	[M+H]+	97.0284	C5H4O2	Dihydrofurans	90.6	8.07026	53.00061:1000 53.00098:6252 53.00134:23723 53.00171:61553 53.00208:102894 53.00244:123849 53.00281:90726 53.00317:50885 53.00354:15832 53.00391:3638 53.03795:3508 53.03832:7460 53.03868:10216 53.03905:9845 53.03942:6674 53.03978:2997 53.99626:1471 53.99664:5350 53.99701:11153 53.99739:15839 53.99777:16349 53.99814:12464 53.99852:6918 53.9989:2826 55.01676:2016 55.01715:12651 55.01753:25960 55.017…	C07090	HMDB0060503
Camphene	52.3138	1.68	137.131	510139648	[M+H]+	137.132	C10H16	Bicyclic monoterpenoids	90.5	19.5003	51.02269:5425 51.02304:8786 51.02339:9797 51.02373:7769 51.02408:4131 55.0532:5073 55.05359:21338 55.05397:42520 55.05436:63406 55.05474:57657 55.05513:34844 55.05552:13958 55.05591:1990 57.06825:2181 57.06866:20557 57.06907:82538 57.06948:157160 57.06989:225470 57.07029:196490 57.0707:120228 57.07111:50324 57.07152:15944 57.07193:7020 57.07234:5373 67.05203:5590 67.05255:29151 67.05308:99262 67.…	C06076	HMDB0059839
Phenylalanine	10.4391	1.87	166.084	12851440640	[M+H]+	166.086	C9H11NO2	Amino acids and derivatives	90.5	370.096	55.76587:49477 55.76627:102484 55.76666:134830 55.76706:123210 55.76745:75210 60.02066:59467 60.02111:109927 60.02155:145058 60.02199:141193 60.02243:97307 69.99005:72212 69.9906:164633 69.99116:230493 69.99171:221546 69.99227:146502 69.99283:63947 79.05199:41415 79.05267:121400 79.05333:225894 79.05399:281481 79.05466:244411 79.05533:145366 79.05599:55649 91.05194:77439 91.05276:154571 91.05359:…	C00079	HMDB0000159
Betaine	1.3399	1.92	140.066	279406176	[M+Na]+	140.068	C5H11NO2	Amino acids and derivatives	90.2	29.8069	54.08406:7071 54.08443:10413 54.08481:11736 54.08519:9861 54.08557:5652 55.93451:4702 55.93491:9846 55.93531:12717 55.9357:10941 55.9361:5802 58.94001:6237 58.94044:11543 58.94087:14048 58.9413:11981 58.94173:6956 60.55162:5822 60.55207:10175 60.55252:12211 60.55297:10653 60.55341:6630 67.4491:6062 67.44963:13103 67.45016:61014 67.45068:98835 67.45121:90065 67.45174:46791 67.45226:1037 67.45383:1…	C00719	HMDB0000043
Pyridoxine	3.82728	2.18	170.079	2790181632	[M+H]+	170.081	C8H11NO3	Pyridoxines	89.9	71.9572	51.23524:14758 51.23559:23200 51.23594:25565 51.23629:19858 51.23663:9891 55.05354:8822 55.05393:19950 55.05432:29926 55.05471:31830 55.0551:23720 55.05548:11357 56.04895:14077 56.04934:26243 56.04974:33595 56.05014:31003 56.05054:20160 56.05093:8247 68.0483:14131 68.04884:27545 68.04937:37910 68.0499:38456 68.05043:28474 68.05096:14556 69.22447:6003 69.22501:15694 69.22556:30943 69.2261:43991 69…	C00314	HMDB0000239
Norharman	41.7369	2.37	169.074	3722929408	[M+H]+	169.076	C11H8N2	Beta carbolines	89.8	149.832	65.03757:33766 65.03807:64985 65.03857:79071 65.03907:65672 65.03957:36392 76.41096:22319 76.4116:45182 76.41224:54178 76.41287:43748 76.41351:23059 81.06825:38621 81.06895:66267 81.06963:80148 81.07033:71655 81.07102:47704 81.07171:22557 93.02991:26655 93.03076:69245 93.03162:153940 93.03246:250215 93.03332:251507 93.03416:161370 93.03502:54509 93.03587:14835 96.84077:20246 96.84168:168129 96.84…	C20157	HMDB0012897
Pantothenic acid	34.9289	2.78	220.115	1224001536	[M+H]+	220.118	C9H17NO5	Secondary alcohols	89.6	39.3923	51.47749:3970 51.47784:6061 51.47819:6932 51.47854:6146 51.47889:4032 57.06832:3490 57.06873:6428 57.06914:22692 57.06955:40964 57.06995:56096 57.07037:46867 57.07077:27674 57.07118:10090 57.07159:4548 59.04744:2174 59.04787:6319 59.0483:20937 59.04873:37224 59.04916:50044 59.04959:39753 59.05002:22642 59.05045:6188 59.05088:3950 67.05263:2025 67.05315:7245 67.05367:14019 67.05418:17837 67.05471:…	C00864	HMDB0000210
Syringic acid	42.3097	2.47	199.058	1298336384	[M+H]+	199.06	C9H10O5	Hydroxybenzoic acid derivatives	89.6	71.8701	51.02268:5480 51.02303:10564 51.02338:13673 51.02372:12055 51.02407:6844 51.02441:1847 51.49114:3625 51.49149:6170 51.49184:7349 51.49219:6473 51.49254:4029 53.03753:4405 53.0379:21284 53.03826:46053 53.03863:71518 53.03899:69058 53.03936:42957 53.03973:18934 53.04009:4109 55.01675:21 55.01714:10940 55.01752:29179 55.01791:48634 55.0183:50977 55.01868:32818 55.01907:15576 55.01946:4931 57.03275:6…	C10833	HMDB0002085
Transtorine	39.3375	2.38	190.048	2652648448	[M+H]+	190.05	C10H7NO3	Quinoline carboxylic acids	89.6	132.136	53.24332:11717 53.24369:25341 53.24406:32660 53.24443:28638 53.2448:16751 68.01051:14666 68.01105:44062 68.01158:163432 68.01212:205952 68.01264:158582 68.01318:81721 68.0153:23366 68.01584:77400 68.01637:56363 68.0169:27829 68.01743:7794 70.06275:14517 70.06331:114617 70.06386:368271 70.06441:634977 70.06497:799361 70.06553:598809 70.06609:340750 70.06664:110977 70.0672:32412 70.06776:9009 80.04…	C01717	HMDB0000715
2-Propenoic acid, 3-(4-hydroxyphenyl)-, (2Z)-	45.0643	2.18	165.052	6060965376	[M+H]+	165.055	C9H8O3	Hydroxycinnamic acids	89.4	165.146	52.40442:30182 52.40478:58012 52.40514:69251 52.4055:55419 52.40586:28141 59.54021:32901 59.54065:60496 59.54108:71016 59.54152:55251 59.54196:25660 65.03807:52794 65.03857:76072 65.03906:77250 65.03957:55947 65.04006:27277 68.95703:63249 68.95758:173457 68.95812:265490 68.95866:144936 68.95921:68556 68.95975:13597 77.03751:31838 77.03815:58674 77.03879:70259 77.03943:57776 77.04007:30599 79.0519…	C00811	HMDB0002035
Codeine	42.3236	1.43	322.14	150845328	[M+Na]+	322.141	C18H21NO3	Morphinans	89.4	21.9568	53.21717:2125 53.21754:4653 53.21791:6303 53.21828:5969 53.21865:3993 56.04855:3053 56.04895:7111 56.04934:10600 56.04974:10801 56.05014:7445 56.05054:3051 61.57663:3879 61.57709:6462 61.57755:7415 61.578:5895 61.57846:2928 69.03204:4140 69.03259:8668 69.03313:11822 69.03368:11368 69.03422:7689 69.03477:3410 70.06232:3474 70.06287:9263 70.06343:35077 70.06399:89678 70.06454:148976 70.0651:174848 …	C06174	HMDB0004995
Hexadecanamide	54.6706	3.49	256.26	992972800	[M+H]+	256.263	C16H33NO	Fatty amides	89.4	1286.06	55.05355:7318 55.05394:15438 55.05433:19803 55.05471:16755 55.0551:8609 57.0675:11058 57.06791:14665 57.06832:13493 57.06886:42377 57.06927:118610 57.06968:203036 57.07009:256026 57.0705:190694 57.0709:105241 57.07131:25944 57.07172:1082 58.0725:10176 58.07292:16686 58.07334:18926 58.07376:15519 58.07418:8733 69.06797:13060 69.06851:34469 69.06905:67237 69.0696:95249 69.07014:78581 69.07069:46023…	---	HMDB0012273
Nikogamol	51.4721	1.38	124.038	777541824	[M+H]+	124.039	C6H5NO2	Pyridinecarboxylic acids	89.4	33.9487	50.01439:6982 50.01473:17791 50.01506:29255 50.0154:32328 50.01574:23724 50.01607:9939 51.02193:5949 51.02228:40361 51.02262:94077 51.02297:152060 51.02332:156143 51.02366:100468 51.02401:48022 51.02435:11860 55.01675:8861 55.01714:21903 55.01753:37290 55.01792:45501 55.0183:40814 55.01869:26779 55.01908:12408 55.0528:9403 55.05318:17826 55.05357:59244 55.05396:104370 55.05435:138941 55.05474:108…	C10164	HMDB0002243
Polyphenylalanine	11.9214	1.87	166.084	45221613568	[M+H]+	166.086	C9H11NO2	Amino acids and derivatives	89.1	920.043	50.12764:149700 50.12798:282597 50.12831:335439 50.12865:263273 50.12899:122019 68.24732:800038 68.24786:1640439 68.24839:1934940 68.24892:1306905 68.24946:668703 68.24999:130390 69.0549:142035 69.05544:272509 69.05599:334096 69.05653:277845 69.05708:145450 69.63268:152942 69.63323:279959 69.63378:339745 69.63433:284148 69.63488:153804 75.43349:130692 75.43411:267617 75.43473:347955 75.43536:3152…	C00079	HMDB0250791
Rosmarinic acid	44.6576	2.33	181.047	802831936	[M+2H]+	181.05	C18H16O8	Coumaric acids and derivatives	89.1	19.7654	55.01637:2606 55.01675:8580 55.01714:16748 55.01753:22226 55.01791:21192 55.0183:14563 55.01869:6964 57.03194:3577 57.03235:11135 57.03276:22021 57.03316:42808 57.03357:36605 57.03398:20185 57.03439:9710 57.0348:4223 61.82945:4350 61.82991:8841 61.83037:11057 61.83083:9039 61.8313:4336 67.05261:5604 67.05314:10692 67.05366:14700 67.05418:14795 67.0547:10578 67.05522:4872 68.17271:15030 68.17324:4…	C01850	HMDB0003572
Scopoletin	47.506	2.58	193.047	14232092672	[M+H]+	193.05	C10H8O4	7-hydroxycoumarins	88.7	456.127	67.03439:65556 67.03492:109336 67.03544:122197 67.03596:95096 67.03648:47195 68.02595:40908 68.02648:117346 68.02701:241035 68.02754:323967 68.02808:134867 68.0302:101631 68.03074:357281 68.03127:531128 68.0318:277428 68.03233:109250 68.03287:16997 73.00161:61105 73.0022:110963 73.00279:126449 73.00339:94637 73.00397:42603 76.82632:56799 76.82696:93682 76.8276:111100 76.82823:96495 76.82887:56890…	C01752	HMDB0034344
3-Hydroxycoumarin	42.561	2.29	163.037	2790414848	[M+H]+	163.039	C9H6O3	Hydroxycoumarins	88.6	20.7198	54.80373:13876 54.80412:24669 54.8045:30019 54.80489:25462 54.80527:14074 57.03276:13706 57.03317:20990 57.03358:25163 57.03399:23717 57.03439:16991 59.83543:10232 59.83587:19257 59.8363:26382 59.83674:27089 59.83718:19987 59.83762:9423 68.91795:5525 68.9185:22077 68.91904:38603 68.91958:44888 68.92012:3212 68.92229:35804 68.92284:65361 68.92338:51841 68.92392:27202 68.92446:6861 68.93532:12257 6…	---	HMDB0002149
Tryptophan	32.9569	2.98	205.094	349979840	[M+H]+	205.097	C11H12N2O2	Indolyl carboxylic acids and derivatives	88.5	2.28785	58.06453:7002 58.06495:11751 58.06536:13057 58.06578:9758 58.0662:4315 60.04316:3906 60.04361:9920 60.04405:15524 60.04449:16924 60.04493:13237 60.04537:7208 61.9981:5314 61.99857:9975 61.99903:11932 61.99949:9645 61.99995:5006 69.58475:5660 69.5853:13650 69.58586:19332 69.58641:18579 69.58696:12230 69.58751:5655 70.06341:3279 70.06396:8930 70.06452:13996 70.06508:15012 70.06564:11311 70.06619:55…	C00078	HMDB0000929
6,10,14-Trimethyl-5,9,13-pentadecatrien-2-one	54.1141	4.29	263.233	154753328	[M+H]+	263.237	C18H30O	Prenol lipids	88.4	61.7541	52.39363:1332 52.39399:2992 52.39435:4006 52.39471:3625 52.39507:2155 55.05277:1020 55.05316:5420 55.05355:19022 55.05394:34624 55.05432:47499 55.05471:38968 55.0551:22972 55.05548:8000 55.05587:1628 57.03194:1094 57.03235:3111 57.03276:6592 57.03316:14022 57.03357:16901 57.03398:8921 57.03439:5228 57.0348:2094 57.06799:2297 57.0684:5927 57.06881:18393 57.06922:49062 57.06963:82515 57.07004:10274…	---	HMDB0034495
Formononetin	51.43	3.37	269.077	56804626432	[M+H]+	269.081	C16H12O4	4'-O-methylated isoflavonoids	88.4	3858.85	56.17572:259055 56.17612:551967 56.17652:728396 56.17691:651624 56.17731:377620 67.98128:393020 67.9818:2221130 67.98234:3696775 67.98287:5068534 67.9834:4461391 67.98393:2591180 67.98447:710940 67.98606:863937 67.9866:1464258 67.98712:1102298 67.98766:586343 67.98819:222236 82.07299:368554 82.07369:587725 82.0744:691246 82.0751:603998 82.07581:368169 96.84079:118858 96.84169:560028 96.84259:1261…	C00858	HMDB0005808
Octadeca-9,12-dienal	55.6045	3.89	265.249	156702176	[M+H]+	265.253	C18H32O	Fatty Acyls	88.4	38.0245	55.05204:1402 55.05243:2287 55.05282:5436 55.0532:16875 55.05359:49520 55.05398:84615 55.05437:109719 55.05475:84647 55.05514:48872 55.05553:14786 55.05592:2496 56.23366:1281 56.23405:2262 56.23446:2816 56.23486:2552 56.23526:1605 57.03235:1345 57.03276:3885 57.03316:6736 57.03357:11261 57.03398:6354 57.03439:3429 57.0348:1170 57.06761:781 57.06802:2969 57.06843:7631 57.06884:21849 57.06924:53336…	---	HMDB0247717
2-Hydroxy-4-methylbenzaldehyde	38.9191	2.16	137.058	770167168	[M+Na]+	137.06	C8H8O2	Organooxygen compounds	88.3	5.96918	53.03795:4522 53.03832:9754 53.03868:13046 53.03905:11886 53.03942:7197 54.36276:6529 54.36314:9168 54.36353:9874 54.3639:8493 54.36428:5663 55.01676:3376 55.01715:8761 55.01753:14894 55.01792:17923 55.01831:15597 55.0187:9344 55.01908:3059 55.05277:3724 55.05316:8427 55.05355:11920 55.05393:11819 55.05432:8201 55.05471:3596 57.64965:6557 57.65007:9412 57.65048:9826 57.65089:7689 57.65131:4336 64…	---	HMDB0032603
Thunberginol A	51.0232	3.39	271.057	2814921216	[M+H]+	271.06	C15H10O5	Isocoumarins and derivatives	88.3	233.497	62.6528:39208 62.65327:61642 62.65374:69690 62.65421:59396 62.65468:36471 64.55771:34827 64.5582:63002 64.55869:73981 64.55919:60717 64.55968:32735 65.51926:44714 65.51977:66450 65.52027:73698 65.52077:61540 65.52128:36387 69.0685:41633 69.06904:72259 69.06958:83915 69.07013:66744 69.07067:32891 69.15295:30205 69.1535:81518 69.15405:151735 69.15459:314919 69.15514:294543 69.15568:180230 69.15623:…	---	---
2-Pyrazinoylguanidine	4.00755	2.14	166.07	858883648	[M+Na]+	166.072	C6H7N5O	Diazines	88.2	20.5165	51.11961:4743 51.11996:8062 51.1203:9265 51.12065:7598 51.121:4209 53.07534:5233 53.0757:8267 53.07607:9856 53.07644:8926 53.0768:5785 54.53996:4187 54.54034:8717 54.54073:11672 54.54111:11248 54.54149:7776 55.01714:6514 55.01753:10816 55.01792:13062 55.0183:11460 55.01869:6966 57.50297:5382 57.50338:8638 57.5038:9617 57.50421:8080 57.50462:5152 60.05375:4365 60.0542:8079 60.05463:29357 60.05508:…	---	HMDB0247125
Adenine	1.57758	1.78	136.06	1141302400	[M+H]+	136.062	C5H5N5	6-aminopurines	88.2	68.701	56.65273:8313 56.65313:13559 56.65353:15151 56.65394:11942 56.65434:6207 70.06341:3428 70.06396:11095 70.06452:19213 70.06507:21473 70.06563:15916 70.06618:6901 73.40614:4960 73.40673:10741 73.40733:14575 73.40792:13726 73.40852:8885 79.05266:8482 79.05332:15991 79.05399:19210 79.05466:15348 79.05532:7591 81.06686:4622 81.06756:12899 81.06825:35880 81.06894:62235 81.06963:70840 81.07033:48518 81.…	C00147	HMDB0000034
Cytosine	2.48102	0.98	112.05	16785485824	[M+H]+	112.051	C4H5N3O	Pyrimidones	88.2	438.478	52.50965:56532 52.51001:101257 52.51037:123210 52.51073:105721 52.51109:58734 61.71343:77411 61.71389:132985 61.71435:151546 61.71481:120026 61.71527:61738 67.01671:95568 67.01723:172843 67.01775:217878 67.01827:199347 67.01879:130363 67.01931:55369 67.02816:45356 67.02868:104861 67.0292:149085 67.02972:150187 67.03024:108717 67.03076:52402 67.05263:64698 67.05315:159206 67.05367:260145 67.05419:…	C00380	HMDB0000630
1-Piperidinecarboxaldehyde	49.7103	1.59	114.09	110281496	[M+H]+	114.092	C6H11NO	Piperidines	88.1	9.95399	52.14633:1041 52.14669:2219 52.14704:2814 52.1474:2295 52.14776:1053 53.03795:1986 53.03831:3878 53.03868:5002 53.03905:4567 53.03941:2919 53.03978:1160 54.03278:1798 54.03316:4003 54.03354:6472 54.03391:7747 54.03429:6901 54.03466:4475 54.03504:2026 55.01676:2262 55.01714:7607 55.01753:13572 55.01792:18536 55.0183:15606 55.01869:9287 55.01908:3356 55.01947:1476 55.05269:593 55.05308:2545 55.0534…	---	HMDB0031702
Methylpyrazine	4.86735	1.17	95.0597	1269539456	[M+H]+	95.0609	C5H6N2	Diazines	88.1	25.5233	50.01406:5763 50.0144:9210 50.01473:11577 50.01507:11817 50.0154:9479 50.01574:5387 51.022:4180 51.02235:10170 51.02269:21542 51.02304:40718 51.02338:47036 51.02373:24822 51.02408:13123 51.02442:4752 53.00134:3927 53.00171:10886 53.00207:17638 53.00244:19341 53.0028:14509 53.00317:6878 53.0373:3838 53.03767:16344 53.03803:54286 53.0384:98497 53.03876:134863 53.03913:109018 53.0395:62914 53.03986:…	---	HMDB0033112
4-Methylbenzaldehyde	50.4467	1.94	121.063	288834464	[M+H]+	121.065	C8H8O	Benzene and substituted derivatives	88	17.7961	53.03721:3194 53.03757:13555 53.03794:49833 53.03831:95864 53.03867:139678 53.03904:125386 53.03941:77069 53.03977:32555 53.04014:8419 53.0405:2500 55.01636:859 55.01675:6065 55.01714:23242 55.01752:44006 55.01791:63687 55.0183:56313 55.01868:34175 55.01907:14025 55.01946:3012 62.30761:3062 62.30807:4767 62.30854:5538 62.30901:4877 62.30947:3190 65.03691:4952 65.03741:22568 65.0379:42195 65.0384:…	C06758	HMDB0029638
Ethyl maltol	37.9007	1.68	141.053	2520651520	[M+H]+	141.055	C7H8O3	Pyranones and derivatives	87.9	46.1624	55.01715:12170 55.01753:26389 55.01792:36948 55.01831:35405 55.01869:22965 55.01908:9057 56.94096:6749 56.94137:15739 56.94178:25356 56.94218:29733 56.94259:25651 56.943:15899 56.94341:6516 67.0521:4084 67.05262:12216 67.05315:36334 67.05367:63344 67.05418:78969 67.0547:58776 67.05523:24915 67.05575:9656 68.94401:7725 68.94455:35692 68.94509:64469 68.94563:71086 68.94618:46007 68.94672:16482 68.9…	C20362	HMDB0031735
Benzofuran	40.3975	1.79	119.048	350441024	[M+H]+	119.05	C8H6O	Benzofurans	87.8	21.2178	58.29053:2740 58.29095:3833 58.29137:4083 58.29179:3534 58.29222:2531 65.03655:2669 65.03705:14303 65.03754:42453 65.03804:72440 65.03854:89799 65.03904:66907 65.03954:37951 65.04003:12225 65.04053:3608 65.04102:1527 67.65076:2056 67.6513:17179 67.65182:28072 67.65235:39129 67.65288:35750 67.6534:19789 67.65393:4149 73.08273:1716 73.08332:3675 73.08392:4588 73.0845:3683 73.0851:1770 74.05763:1305…	C14512	HMDB0032929
Gentiatibetine	42.1004	2.41	166.084	4611510784	[M+H-H2O]+	166.087	C9H11NO2	Pyranopyridines	87.7	132.543	64.95905:17936 64.95955:36349 64.96004:44535 64.96054:35679 64.96104:17089 66.52924:19425 66.52975:35890 66.53027:41626 66.53078:33444 66.53129:18275 68.0483:25886 68.04884:44855 68.04937:52594 68.0499:43617 68.05043:24102 68.91958:10935 68.92012:44734 68.92067:88641 68.92121:174337 68.92175:127236 68.92229:65008 68.92284:31928 69.03204:20056 69.03259:50435 69.03313:80767 69.03368:90123 69.03423:…	---	HMDB0033485
Indole-3-carbaldehyde	49.3563	1.67	146.058	804921024	[M+H]+	146.06	C9H7NO	Indoles	87.7	15.8334	50.50439:3453 50.50473:8163 50.50507:12086 50.50541:12382 50.50575:8864 50.50609:4095 51.02269:5831 51.02304:11071 51.02338:14353 51.02373:13484 51.02407:9126 51.02442:4030 65.03757:7105 65.03808:11605 65.03857:13064 65.03907:10307 65.03957:5181 66.82304:4693 66.82356:8948 66.82408:11249 66.8246:9627 66.82512:5151 67.52797:1909 67.5285:11689 67.52902:52929 67.52955:69395 67.53008:51032 67.5306:22…	C08493	HMDB0029737
Uric Acid	3.4526	1.98	169.034	4711086592	[M+H]+	169.036	C5H4N4O3	Xanthines	87.7	79.4094	51.38723:19363 51.38758:31059 51.38793:32286 51.38828:21413 51.38863:7062 57.03276:17875 57.03317:34687 57.03358:44676 57.03399:40096 57.0344:24135 57.03481:7544 64.26845:21815 64.26894:31650 64.26942:34020 64.26991:26873 64.2704:14484 65.03757:15963 65.03808:31274 65.03857:38303 65.03907:30976 65.03957:14864 68.0483:16778 68.04884:31882 68.04937:38381 68.0499:31236 68.05043:16304 69.03204:13940 …	C00366	HMDB0000289
Chrysin	51.8084	3.09	255.062	3428278528	[M+H]+	255.065	C15H10O4	Flavones	87.6	507.024	55.02836:18239 55.02875:35400 55.02914:42903 55.02952:35176 55.02991:18115 58.60369:28606 58.60411:42365 58.60454:45661 58.60497:36072 58.60539:19239 68.07955:11926 68.08008:124445 68.08061:255614 68.08115:372822 68.08168:315277 68.08221:187206 68.08275:70449 68.08327:22361 77.0946:27936 77.09525:46320 77.09589:50976 77.09653:38401 77.09718:18091 91.05193:30698 91.05275:54759 91.05357:64646 91.05…	C10028	HMDB0036619
Vanillic acid	40.5785	1.98	169.048	1247872640	[M+H]+	169.05	C8H8O4	Methoxybenzoic acids and derivatives	87.6	22.5443	55.05354:4518 55.05393:9232 55.05431:11354 55.0547:9057 55.05509:4245 57.03235:3582 57.03276:10077 57.03316:17211 57.03357:20250 57.03399:16756 57.03439:9432 57.0348:3624 65.03648:18983 65.03698:118311 65.03748:396509 65.03798:694220 65.03848:921605 65.03897:737261 65.03947:439252 65.03997:165566 65.04047:53720 65.04096:19570 65.04146:9843 65.04195:1129 66.04044:4699 66.04095:11302 66.04146:17484…	C06672	HMDB0000484
Methylophiopogonanone A	1.81427	1.08	365.101	4010448896	[M+Na]+	365.1	C19H18O6	Homoisoflavanones	87.4	322.133	51.39632:30006 51.39667:42991 51.39702:43758 51.39737:31424 51.39772:14207 53.96467:19723 53.96505:33166 53.96542:39656 53.9658:36176 53.96618:24951 55.11481:14437 55.1152:31493 55.11559:43847 55.11597:43777 55.11636:31473 55.11675:14936 69.75352:20379 69.75408:37133 69.75463:55418 69.75519:63278 69.75574:52735 69.75629:30596 70.06286:12998 70.06342:44679 70.06397:145976 70.06453:233628 70.06509:…	---	---
2-Furanmethanol	1.92553	1.24	99.0434	3799778560	[M+H]+	99.0446	C5H6O2	Heteroaromatic compounds	87.3	20.704	51.02235:8895 51.0227:22288 51.02304:33072 51.02339:32261 51.02374:20414 51.02408:6723 53.00106:12992 53.00142:44495 53.00179:116495 53.00216:196027 53.00252:234878 53.00289:167510 53.00325:89616 53.00362:19950 53.03688:30733 53.03725:60762 53.03762:198757 53.03798:620763 53.03835:1120333 53.03872:1555424 53.03908:1318142 53.03945:793042 53.03981:306148 53.04018:71072 53.04055:15286 54.03241:708 …	C20441	HMDB0013742
3-Hydroxy-2-methyl-4-pyrone	24.2198	1.48	127.037	7553804288	[M+H]+	127.039	C6H6O3	---	87.2	4.24839	53.03759:100467 53.03796:442553 53.03832:850140 53.03869:1189833 53.03905:964480 53.03942:546768 53.03979:165698 53.04015:74960 53.52819:120050 53.52856:183811 53.52893:203518 53.5293:168797 53.52967:101968 55.01676:141435 55.01715:308888 55.01754:667345 55.01792:906218 55.01831:764768 55.0187:340794 55.01908:157313 55.01947:53343 65.54595:143660 65.54646:205436 65.54696:211561 65.54746:156314 65…	C11918	HMDB0030776
p-Mentha-1,3,8-triene	51.0791	2.27	135.115	1067815616	[M+H]+	135.117	C10H14	Prenol lipids	87.2	55.3497	55.01676:9694 55.01715:28348 55.01753:50688 55.01792:68562 55.01831:55719 55.0187:31952 55.01908:12707 55.01947:4997 55.05254:9693 55.05293:10756 55.05332:32393 55.05371:91288 55.05409:157385 55.05448:203910 55.05487:155019 55.05526:87138 55.05564:21034 57.06873:5780 57.06914:13322 57.06955:20045 57.06995:21519 57.07036:16555 57.07077:8645 59.47361:4551 59.47404:11018 59.47448:15755 59.47491:1519…	---	HMDB0037013
Pti-g 4660	62.3371	3.19	271.057	10418850816	[M+H]+	271.06	C15H10O5	Isoflavones	87.2	544.995	50.30177:55528 50.30211:123350 50.30245:160098 50.30279:135674 50.30313:70303 52.01052:53572 52.01088:116653 52.01123:148879 52.01159:126258 52.01195:67759 54.00077:63060 54.00115:121697 54.00153:147169 54.0019:122509 54.00228:66674 60.77208:70112 60.77253:125324 60.77298:150301 60.77342:125557 60.77387:68250 64.32859:66972 64.32908:129687 64.32957:167843 64.33006:157226 64.33055:106188 68.3426:8…	C06563	HMDB0003217
1-(9Z-octadecenoyl)-sn-glycero-3-phosphocholine	50.9254	3.81	522.352	324128736	[M+H]+	522.355	C26H52NO7P	Lysophosphatidylcholines	87.1	606.187	55.05315:7630 55.05353:18457 55.05392:38106 55.05431:54596 55.0547:44579 55.05508:21866 55.05547:9570 56.04893:3584 56.04933:10510 56.04973:15799 56.05013:15553 56.05053:10390 56.05092:4421 57.03275:5587 57.03316:11199 57.03357:15943 57.03397:16989 57.03438:13463 57.03479:7563 58.062:3482 58.06242:11634 58.06284:17701 58.06326:17322 58.06451:8329 58.06493:39669 58.06535:72437 58.06577:79541 58.06…	---	HMDB0002815
beta-Methylstyrene	43.0069	1.33	119.084	241149872	[M+H-H2O]+	119.086	C9H10	Benzene and substituted derivatives	87.1	12.8704	53.03795:2609 53.03832:5156 53.03869:6640 53.03905:5898 53.03942:3532 53.03979:1234 56.04895:2331 56.04935:3920 56.04974:4596 56.05014:3911 56.05054:2330 65.03615:1050 65.03664:3278 65.03714:11828 65.03764:29096 65.03814:47774 65.03864:55036 65.03913:38589 65.03963:20556 65.04013:5363 65.04063:599 70.00394:1713 70.00449:3565 70.00505:5114 70.00561:5220 70.00616:3839 70.00671:1896 74.05763:907 74.…	---	HMDB0249142
3,4,5-Trimethoxyphenol	40.913	2.29	185.079	1405330944	[M+H]+	185.081	C9H12O4	Methoxyphenols	87	85.5364	53.07167:9257 53.07203:15399 53.0724:17445 53.07277:14377 53.07313:8304 53.42211:7978 53.42248:14629 53.42285:17500 53.42322:14514 53.42359:7812 55.87622:10317 55.87662:16971 55.87702:19857 55.87741:16799 55.87781:9496 57.03276:13196 57.03316:21075 57.03358:22126 57.03399:15672 57.03439:6988 64.19814:6373 64.19862:13982 64.19911:19998 64.1996:20117 64.20009:13993 64.20058:5758 64.43491:8660 64.43…	C10765	---
Dehydrocostus lactone	52.1457	2.69	231.135	7291153408	[M+H]+	231.138	C15H18O2	Sesquiterpene lactones	87	1305.65	55.04425:63177 55.04463:119375 55.04502:147060 55.04541:126332 55.0458:72833 55.05315:85147 55.05354:234790 55.05393:573310 55.05432:768840 55.05471:606511 55.05509:333852 55.05548:132459 55.05587:52347 57.06873:30054 57.06913:115767 57.06954:228367 57.06995:297985 57.07036:270757 57.07077:167416 57.07118:63896 67.05887:62093 67.05939:116772 67.05991:147752 67.06043:132353 67.06095:78896 67.85705…	C09387	HMDB0250946
9-Octadecenamide	54.8376	3.84	282.275	3519630336	[M+NH4]+	282.279	C18H35NO	Fatty Acyls	86.9	2685.39	55.05287:73505 55.05326:230541 55.05365:628512 55.05404:1066277 55.05442:1315318 55.05481:962105 55.0552:520143 55.05558:130649 55.05597:19423 57.03236:33237 57.03276:95900 57.03317:162796 57.03358:188053 57.03399:151574 57.0344:81692 57.03481:29069 57.06804:60849 57.06844:161689 57.06885:464196 57.06926:1110518 57.06967:1828335 57.07008:2157651 57.07049:1536030 57.0709:824194 57.07131:202226 57.…	C19670	HMDB0247607
Xanthine	4.75653	1.78	153.039	2177983488	[M+H]+	153.041	C5H4N4O2	---	86.9	39.5391	50.25917:10137 50.25951:15724 50.25985:16902 50.26019:12974 50.26052:6624 55.01715:10943 55.01753:18947 55.01792:23082 55.01831:20828 55.0187:13916 55.01908:6529 55.02837:5979 55.02876:14317 55.02914:21166 55.02953:21595 55.02992:15367 55.03031:6923 57.03235:7069 57.03276:15442 57.03317:22169 57.03358:22594 57.03399:16565 57.0344:8229 65.03658:4503 65.03708:14419 65.03758:43985 65.03808:76522 65.…	C00385	HMDB0000292
Anisole	39.1283	1.54	109.064	1005930944	[M+Na]+	109.065	C7H8O	Phenol ethers	86.8	18.7995	51.02235:9321 51.0227:19678 51.02304:26055 51.02339:23722 51.02373:14409 53.03691:11042 53.03727:38578 53.03764:126232 53.03801:365694 53.03837:629688 53.03874:830403 53.0391:660646 53.03947:387523 53.03984:129354 53.0402:22422 54.04145:15479 54.04183:23912 54.04221:27585 54.04258:23597 54.04296:14428 55.01676:6682 55.01715:21292 55.01754:38886 55.01792:47601 55.01831:40640 55.0187:23525 55.01908…	C01403	HMDB0033895
2-Pyrrolidone	5.28327	0.47	86.0596	17948272640	[M+H]+	86.0601	C4H7NO	Pyrrolidine-2-ones	86.6	198.287	50.3082:35231 50.30854:65134 50.30888:78094 50.30922:66912 50.30956:40404 53.00134:26676 53.0017:77304 53.00207:125904 53.00243:140352 53.0028:113752 53.00317:67723 53.00353:28743 58.03558:28959 58.036:68584 58.03642:108283 58.03684:119731 58.03726:91888 58.03768:45355 58.06369:22230 58.06411:62250 58.06453:112490 58.06495:143875 58.06536:135291 58.06578:92200 58.0662:42543 67.55946:206966 67.559…	---	HMDB0002039
7-Ethoxycoumarin	51.5281	2.37	191.068	5370489856	[M+Na]+	191.07	C11H10O3	Coumarins and derivatives	86.5	690.136	51.02268:23509 51.02303:48657 51.02337:65515 51.02372:62549 51.02406:42540 51.02441:18114 53.03794:28713 53.0383:71351 53.03867:106772 53.03904:107460 53.03941:73548 53.03977:31890 55.01713:20799 55.01752:49084 55.01791:69721 55.0183:64586 55.01868:37785 55.05392:30301 55.05431:49675 55.0547:54487 55.05508:41818 55.05547:20681 69.06849:42986 69.06904:85073 69.06958:114233 69.07012:110434 69.07067…	C11052	HMDB0247248
Lysine	1.1728	1.88	147.111	156282032	[M+H]+	147.113	C6H14N2O2	D-alpha-amino acids	86.5	23.48	57.03236:2465 57.03278:5888 57.03318:9083 57.03359:9957 57.034:7847 57.03441:4286 57.03482:1543 63.92001:2240 63.9205:4285 63.92098:5551 63.92147:5277 63.92195:3658 69.3503:3364 69.35084:7789 69.35139:12425 69.35194:20668 69.35249:15018 69.35303:6634 69.35358:2543 72.07934:2197 72.07992:4606 72.08051:6427 72.08109:6549 72.08167:4962 72.08224:2675 73.02648:2032 73.02707:5165 73.02766:8317 73.02825…	C00047	HMDB0000182
Maltoxazine	20.2997	2.75	180.1	482761792	[M+CH3OH+H]+	180.102	C10H13NO2	Pyrrolidines	86.5	2.95918	55.01676:4777 55.01714:12470 55.01753:22030 55.01792:40416 55.01831:24362 55.01869:15562 55.01908:6837 57.03276:6033 57.03317:9695 57.03358:11011 57.03399:8888 57.0344:4785 68.76302:4663 68.76357:8568 68.76411:10288 68.76465:8503 68.76519:4623 68.99453:6408 68.99507:13478 68.99561:19989 68.99615:21447 68.9967:16313 68.99725:8130 68.99779:2128 69.03153:7171 69.03208:29668 69.03262:60662 69.03316:9…	---	HMDB0030372
1H-Pyrrolo[2,1-b]quinazolin-9-one, 3-hydroxy-2,3-dihydro-	41.3312	2.38	203.079	409520352	[M+H]+	203.081	C11H10N2O2	Quinazolines	86.3	24.6575	50.62989:2161 50.63023:4198 50.63057:5271 50.63091:4614 50.63125:2662 55.05315:2226 55.05354:5995 55.05393:8473 55.05432:7851 55.0547:4905 55.05509:1993 56.04815:2067 56.04855:4364 56.04894:5530 56.04934:4734 56.04974:2587 59.04786:2934 59.04829:5598 59.04873:6882 59.04916:5930 59.04959:3494 60.04148:518 60.04192:18878 60.04237:38029 60.0428:60990 60.04325:113156 60.04369:214295 60.04413:330091 6…	C10744	HMDB0259770
2-Aminophenol	2.9253	1.08	110.059	31502628864	[M+H]+	110.06	C6H7NO	Aniline and substituted anilines	86.1	200.952	55.01715:107563 55.01754:189898 55.01792:226687 55.01831:190492 55.0187:109944 55.01908:36647 55.05285:74963 55.05323:169664 55.05362:531333 55.05401:954824 55.0544:1295879 55.05478:1037647 55.05517:589612 55.05556:173100 65.03658:51558 65.03709:136195 65.03758:369169 65.03808:628622 65.03857:781062 65.03907:596397 65.03957:342094 65.04007:116495 65.04057:40605 66.60702:80572 66.60754:115442 66.6…	C01987	---
(E)-methyl ester 3-phenyl-2-propenoic acid	45.1626	2.16	163.073	435252192	[M+H-H2O]+	163.075	C10H10O2	Cinnamic acids and derivatives	85.8	15.7272	51.02234:2272 51.02268:5423 51.02303:9579 51.02338:11496 51.02372:9390 51.02407:4739 55.01675:1695 55.01714:5649 55.01752:10738 55.01791:13728 55.0183:12355 55.01868:7678 55.01907:2984 63.02223:5327 63.02271:9922 63.02318:12354 63.02365:10451 63.02413:5701 63.0246:1393 68.39889:1981 68.39942:9060 68.39996:29410 68.4005:37944 68.40103:26801 68.40157:11956 69.03149:1871 69.03204:5771 69.03258:11334…	C06358	HMDB0303905
Phthalic anhydride	53.2222	1.98	149.021	2801866752	[M+H]+	149.023	C8H4O3	Phthalic anhydrides	85.8	130.047	50.59813:12565 50.59847:21675 50.59882:25602 50.59916:21620 50.5995:12229 50.70789:12668 50.70823:20905 50.70857:24321 50.70891:21212 50.70926:13469 52.69999:13023 52.70035:25860 52.70071:32261 52.70107:27738 52.70144:15966 65.03652:12075 65.03702:74517 65.03752:224629 65.03802:382538 65.03851:479802 65.03901:362092 65.03951:207747 65.04001:67219 65.0405:12984 67.02712:14610 67.02764:50726 67.028…	---	HMDB0256501
Tryptophol	38.7796	1	144.079	10321292288	[M+H-H2O]+	144.08	C10H11NO	3-alkylindoles	85.7	253.024	57.03236:35148 57.03276:91543 57.03318:145829 57.03358:163113 57.03399:132207 57.0344:75331 67.64102:127216 67.64155:510682 67.64207:916741 67.6426:1096292 67.64314:782554 67.64366:425902 67.64419:150115 67.64471:100930 67.64549:124349 67.64602:135986 67.64655:96330 67.64707:40262 71.04694:69133 71.04752:279460 71.04808:556143 71.04865:839699 71.04922:791532 71.04978:499544 71.05035:229342 71.050…	C00955	HMDB0003447
4-Methoxycinnamic acid	44.7277	2.2	161.058	255833136	[M+H-H2O]+	161.06	C10H10O3	Cinnamic acids	85.6	7.69723	55.01657:1144 55.01695:4726 55.01734:12219 55.01773:20800 55.01811:26986 55.0185:20892 55.01889:11734 55.01928:2764 59.04829:1149 59.04872:2691 59.04915:3584 59.04958:3174 59.05001:1836 60.04316:1926 60.04359:4385 60.04404:6647 60.04448:7129 60.04492:5424 60.04536:2791 60.0458:982 63.1025:1596 63.10298:3048 63.10345:3952 63.10393:3692 63.1044:2407 69.03149:2070 69.03204:5471 69.03258:12242 69.033…	---	HMDB0002040
Uracil	5.60225	1.28	113.033	14397320192	[M+H]+	113.035	C4H4N2O2	Pyrimidones	85.6	103.026	55.01676:15762 55.01715:44934 55.01753:77324 55.01792:91215 55.01831:76199 55.01869:43084 57.03235:34328 57.03276:84069 57.03317:137229 57.03358:228232 57.03399:128146 57.0344:71704 57.03481:25729 64.83459:21759 64.83509:43772 64.83559:55440 64.83608:48533 64.83658:28505 67.01568:27878 67.0162:47568 67.01672:172481 67.01723:316523 67.01776:431641 67.01828:358587 67.0188:217496 67.01932:81821 67.0…	C00106	HMDB0000300
Anthranilic acid	44.3491	1	120.043	492818144	[M+H-H2O]+	120.044	C7H7NO2	Aminobenzoic acids and derivatives	85.5	22.7537	53.00134:3827 53.0017:8625 53.00207:13625 53.00243:15658 53.0028:13121 53.00317:7588 53.00353:2565 53.03722:2736 53.03759:6121 53.03795:15263 53.03832:29782 53.03868:42998 53.03905:38347 53.03942:23749 53.03978:10289 53.04015:3489 55.01603:1643 55.01641:5996 55.0168:21352 55.01719:66798 55.01758:118193 55.01796:159076 55.01835:127847 55.01874:74810 55.01913:24763 55.01951:4745 55.05393:4593 55.05…	C00108	HMDB0001123
Cinnamic acid	50.9533	1.5	131.048	3028339712	[M-H2O+H]+	131.049	C9H8O2	Cinnamic acids	85.5	132.192	50.01471:2892 50.01505:31325 50.01538:58635 50.01572:71767 50.01605:33857 50.01639:16672 50.01672:4998 51.02267:28018 51.02302:71859 51.02336:112499 51.02371:101219 51.02406:65997 51.0244:13832 51.02475:2217 53.03756:6717 53.03793:19538 53.0383:48245 53.03866:71777 53.03903:64536 53.03939:30614 53.03976:14232 53.04013:4710 60.23422:6457 60.23466:13335 60.2351:15842 60.23555:12924 60.23599:7451 70…	C10438	HMDB0000930
Quercetin	47.6602	3.67	303.046	6320723456	[M+H]+	303.05	C15H10O7	Flavonols	85.5	1171.14	52.15847:31820 52.15883:55785 52.15919:64188 52.15954:52429 52.1599:29158 62.69328:26463 62.69374:55855 62.69422:78328 62.69469:78267 62.69516:54689 62.69563:23309 69.58089:37527 69.58144:88499 69.582:142035 69.58255:161426 69.5831:129940 69.58365:70295 69.5842:24526 70.06341:28137 70.06396:50114 70.06451:61151 70.06507:52359 70.06563:29065 83.59082:32638 83.59155:56246 83.59227:64527 83.59299:52…	C00389	HMDB0005794
Guaiacol	43.5934	0.7	107.048	527413536	[M+H-H2O]+	107.049	C7H8O2	Methoxyphenols	85.4	4.54547	51.02235:3964 51.02269:11097 51.02304:16935 51.02338:16880 51.02373:11203 51.02407:4408 53.03653:6989 53.03689:9977 53.03726:19248 53.03763:57402 53.03799:171784 53.03836:302060 53.03873:408413 53.03909:334518 53.03946:197510 53.03983:69643 53.04019:12711 55.01715:6512 55.01753:12518 55.01792:16030 55.01831:14357 55.0187:8729 65.03658:3006 65.03708:9697 65.03758:29925 65.03808:51862 65.03857:6374…	C01502	HMDB0001398
Protocatehuic acid	17.2534	1.97	155.032	1390144256	[M+H]+	155.034	C7H6O4	Hydroxybenzoic acid derivatives	85.4	7.79237	55.01634:5289 55.01673:20534 55.01711:79547 55.0175:152524 55.01789:218738 55.01827:188397 55.01866:112396 55.01905:42599 55.01944:9919 55.05315:5772 55.05354:17920 55.05393:32945 55.05432:40763 55.0547:35981 55.05509:22786 55.05548:10204 55.31754:9030 55.31793:15798 55.31833:17690 55.31871:13528 55.3191:6649 57.03276:10113 57.03316:20358 57.03358:26838 57.03399:24297 57.03439:14646 57.0348:4954 …	C00230	HMDB0001856
Costunolide	51.7103	3.08	233.15	3240572672	[M+H]+	233.154	C15H20O2	Sesquiterpene lactones	85.1	248.011	53.18405:10828 53.18442:20590 53.18478:24701 53.18515:19908 53.18552:9746 55.05315:10816 55.05354:26572 55.05393:47253 55.05431:61183 55.0547:58492 55.05509:40549 55.05548:19069 57.03276:8288 57.03316:21714 57.03357:29971 57.03398:26006 57.03439:13290 59.04786:11289 59.04829:27783 59.04873:47002 59.04915:56764 59.04958:49895 59.05001:31696 59.05045:13946 62.02032:11631 62.02079:20957 62.02125:249…	C09382	HMDB0036688
Glycitein	50.7432	3.68	285.072	72246796288	[M+H]+	285.076	C16H12O5	Isoflavones	85.1	6203.75	58.90266:262220 58.90309:546891 58.90352:709518 58.90395:641651 58.90438:402641 62.92885:404046 62.92932:676130 62.92979:778189 62.93027:637432 62.93074:356414 67.55269:402908 67.55322:2371368 67.55374:4120240 67.55427:6145994 67.55479:7034746 67.55532:4989324 67.55585:2516068 67.55637:94476 67.55743:257646 67.55795:1405418 67.55848:1934514 67.55901:1169870 67.55953:483172 93.55547:354209 93.5563…	C14536	HMDB0005781
Perlolyrine	49.2719	3.62	265.094	1180823936	[M+H]+	265.098	C16H12N2O2	Harmala alkaloids	85.1	144.636	68.78735:16083 68.78789:36903 68.78843:57423 68.78897:52394 68.78951:32314 68.79005:10340 68.7906:3461 69.03203:4573 69.03257:11177 69.03312:15609 69.03366:14482 69.0342:8846 69.03475:3261 69.62714:4587 69.6277:8084 69.62825:9478 69.6288:8024 69.62935:4867 70.06284:3251 70.06339:9731 70.06395:26605 70.06451:45180 70.06506:49787 70.06562:32195 70.06618:14745 70.06673:6753 71.08393:3678 71.0845:797…	C09231	HMDB0030327
Riboflavin	43.0487	4.67	377.141	1603145472	[M+H]+	377.146	C17H20N4O6	Flavins	85.1	166.315	53.03758:13096 53.03794:35623 53.03831:65005 53.03868:83343 53.03904:77987 53.03941:53441 53.03978:26201 53.04015:9074 53.37844:21935 53.37881:31572 53.37918:34680 53.37955:29084 53.37992:17665 55.01714:11014 55.01753:25097 55.01791:36218 55.0183:37131 55.01869:27124 55.01908:12796 55.41718:16377 55.41757:29153 55.41796:36406 55.41835:34058 55.41874:24177 57.03152:11866 57.03193:37098 57.03234:14…	C00255	HMDB0000244
Sinapic alcohol	45.6953	2.8	193.083	1189953536	[M+H-H2O]+	193.086	C11H14O4	Methoxyphenols	85.1	48.1837	55.01675:3998 55.01714:31447 55.01753:64839 55.01791:97043 55.0183:86983 55.01869:53297 55.01907:22307 55.01946:6680 59.0478:10207 59.04823:40840 59.04866:78342 59.0491:113082 59.04953:99899 59.04996:60463 59.05038:24615 59.05082:4747 68.78411:7967 68.78465:24781 68.78519:48551 68.78574:68793 68.78628:55404 68.78682:31056 68.78736:11835 68.7879:5209 69.03149:4625 69.03204:13167 69.03259:25177 69.…	C02325	HMDB0013070
9-Hydroxy-10,12,15-octadecatrienoic acid	62.1824	2.8	277.213	628307904	[M+H-H2O]+	277.216	C18H30O3	Lineolic acids and derivatives	85	207.156	55.01675:7052 55.01713:19621 55.01752:39754 55.01791:58635 55.0183:50384 55.01868:29238 55.01907:9828 55.01945:4095 55.05278:8123 55.05317:32826 55.05355:107055 55.05394:192192 55.05433:263413 55.05471:217484 55.0551:128890 55.05549:46624 55.05588:9904 55.05627:1183 57.03207:6030 57.03247:12229 57.03288:40137 57.03329:71370 57.0337:95271 57.03411:74586 57.03452:42421 57.03493:10625 57.06836:4708 …	C16326	HMDB0031934
Indigo	52.2157	3.18	263.078	1396969088	[M+H]+	263.081	C16H10N2O2	Indolines	85	167.08	54.41031:13558 54.41068:27404 54.41106:35585 54.41145:32197 54.41183:20101 55.05354:23883 55.05392:46411 55.05431:60488 55.0547:56348 55.05508:37714 55.05547:17409 67.05212:18276 67.05265:60692 67.05317:169077 67.05369:284112 67.05421:353654 67.05473:266762 67.05525:151035 67.05577:44888 67.05629:9773 68.36349:16795 68.36403:51740 68.36456:163021 68.3651:204351 68.36564:154535 68.36617:81254 68.3…	---	HMDB0240742
Isoprunetin	51.8225	3.48	285.072	89136906240	[M+H]+	285.076	C16H12O5	Isoflavones	85	7947.87	56.90469:409920 56.9051:606323 56.90551:722880 56.90591:702276 56.90632:527224 63.17672:516335 63.1772:733031 63.17767:803490 63.17815:658124 63.17863:363889 68.509:400964 68.50953:1512330 68.51007:3056286 68.5106:4650288 68.51115:4389292 68.51168:2667021 68.51222:1079305 68.51276:449502 76.78033:597946 76.78098:945435 76.78161:1098654 76.78225:969579 76.78289:626868 78.23312:588172 78.23378:8995…	---	HMDB0301940
3-Phenylprop-2-enal	46.9023	1.67	133.063	264001664	[M+H]+	133.065	C9H8O	Cinnamaldehydes	84.9	10.1308	53.03759:1581 53.03795:3804 53.03832:6105 53.03868:10028 53.03905:5580 53.03942:3102 53.03978:1121 55.0161:1038 55.01649:2571 55.01687:7705 55.01726:18647 55.01765:30663 55.01804:36200 55.01842:25748 55.01881:13607 55.0192:3094 55.05355:1776 55.05393:2927 55.05432:3225 55.05471:2454 55.0551:1180 69.03119:909 69.03173:2533 69.03227:7757 69.03282:14173 69.03336:19668 69.03391:16426 69.03445:9576 69…	---	HMDB0245299
Adenosine	10.4529	3.27	268.101	164184899584	[M+H]+	268.104	C10H13N5O4	Purine nucleosides	84.9	6261.33	55.94562:246607 55.94601:533498 55.94641:708885 55.94681:640194 55.9472:379507 57.03236:256619 57.03276:663918 57.03317:1047977 57.03358:1123605 57.03399:815968 57.0344:357083 60.56056:343605 60.561:569247 60.56145:648748 60.5619:539327 60.56234:312866 69.20481:278091 69.20536:653135 69.2059:1224617 69.20645:2299418 69.20699:1869358 69.20754:1353139 69.20809:641065 69.20863:178692 84.81384:315166…	C00212	HMDB0000050
Benzeneacetonitrile	49.3704	1.77	118.064	456108192	[M+H]+	118.066	C8H7N	Benzene and substituted derivatives	84.9	10.2901	53.03727:1690 53.03763:5875 53.038:18861 53.03836:34296 53.03873:46919 53.0391:38426 53.03947:22616 53.03983:7685 53.0402:1488 58.06411:1243 58.06453:3591 58.06495:5810 58.06537:6118 58.06579:4254 58.06621:1725 59.07198:1863 59.07241:3943 59.07284:5545 59.07327:5585 59.0737:4029 59.07413:1985 60.56682:1769 60.56726:3280 60.56771:3814 60.56816:2961 60.5686:1414 63.63644:1802 63.63692:3109 63.63741…	C16074	HMDB0034171
Noradrenaline	49.1869	1.61	152.068	192009408	[M-H2O+H]+	152.07	C8H11NO3	---	84.9	5.66363	53.00169:1246 53.00206:2520 53.00243:3286 53.00279:2931 53.00316:1711 53.03831:1765 53.03867:2892 53.03904:3371 53.03941:2931 53.03978:1968 54.70037:815 54.70075:2099 54.70114:3097 54.70152:3025 54.7019:1919 55.01714:1062 55.01752:2893 55.01791:4868 55.0183:5508 55.01868:4284 55.01907:2151 55.01946:506 55.05354:1979 55.05392:4754 55.05431:8971 55.0547:11861 55.05508:6386 55.05547:3527 55.05586:12…	C00547	HMDB0000216
3-Pyridinol	1.89777	0.69	96.0437	13434950656	[M+H]+	96.0444	C5H5NO	Hydroxypyridines	84.7	342.962	53.00171:90408 53.00207:175552 53.00244:223971 53.0028:198547 53.00317:118939 53.00353:41446 53.03759:41139 53.03795:128992 53.03832:244299 53.03868:318390 53.03905:298619 53.03942:200605 53.03978:92779 53.04015:30885 53.48513:60175 53.4855:98753 53.48587:119492 53.48624:112399 53.48661:81929 55.3687:71725 55.36909:100452 55.36948:112183 55.36987:97562 55.37026:61519 58.47881:67869 58.47923:10845…	---	---
trans-Coniferaldehyde	50.0915	2.38	179.068	3586732288	[M+H]+	179.07	C10H10O3	MethoxyphenolsInChIKey	84.7	240.194	55.01676:78188 55.01715:252930 55.01754:465614 55.01792:636928 55.01831:514477 55.0187:295774 55.01908:89959 55.01947:46336 67.05315:69350 67.05367:145326 67.05419:186373 67.05471:161504 67.05523:93769 67.05575:33811 67.67505:78251 67.67558:112297 67.67611:170755 67.67664:250886 67.67716:168131 67.6798:364115 67.68033:770103 67.68086:886524 67.68139:590922 67.68192:307103 67.68244:153254 67.68297…	C02666	HMDB0141782
Diosmetin	62.3371	3.38	301.067	2497460224	[M+H]+	301.071	C16H12O6	4'-O-methylated flavonoids	84.6	129.953	51.26132:16897 51.26167:25806 51.26202:27820 51.26237:21417 51.26271:10718 61.1236:14172 61.12405:25314 61.12451:29737 61.12496:23511 61.12541:11351 64.35109:22124 64.35158:32779 64.35207:36160 64.35256:29693 64.35305:16961 67.66869:44912 67.66922:164742 67.66975:289183 67.67027:289227 67.6708:187358 67.67133:95209 67.67186:51305 67.67239:18239 69.06794:8185 69.06848:25262 69.06903:45423 69.06957…	C10038	HMDB0029676
Glyceryl monopalmitate	54.5316	3.77	331.281	349288576	[M+H]+	331.284	C19H38O4	Monoacylglycerols	84.6	121.641	55.05316:1895 55.05355:5924 55.05393:11591 55.05432:17072 55.05471:15514 55.0551:9465 55.05548:3922 55.05587:1222 55.39567:926 55.39606:2175 55.39645:2796 55.39685:2304 55.39724:1160 57.03235:3484 57.03276:11865 57.03317:21006 57.03358:28222 57.03399:23245 57.03439:13950 57.0348:5107 57.03521:1049 57.06753:1769 57.06794:4949 57.06835:14744 57.06876:49735 57.06916:149012 57.06957:258955 57.06998:3…	---	HMDB0011564
Indanone	37.9286	2.24	133.063	1482136576	[M+H]+	133.065	C9H8O	Indanes	84.6	57.4451	53.03796:14837 53.03832:31359 53.03869:41892 53.03905:38711 53.03942:24717 53.03979:10360 55.01633:2186 55.01672:28420 55.0171:102642 55.01749:183008 55.01788:245906 55.01826:198259 55.01865:117020 55.01904:41652 55.01942:10678 65.82212:16842 65.82263:25114 65.82314:26176 65.82365:18854 65.82415:8368 69.20809:16930 69.20864:32531 69.20918:41328 69.20973:36496 69.21028:22416 69.21082:11974 69.2113…	C01504	HMDB0059602
Parthenolide	51.8651	3.4	231.135	3043124992	[M+H-H2O]+	231.138	C15H20O3	Sesquiterpene lactones	84.6	329.594	55.05353:47594 55.05392:110944 55.05431:174366 55.0547:161175 55.05508:98993 55.05547:26894 55.05586:6918 56.43375:17248 56.43415:26658 56.43456:29319 56.43496:23590 56.43536:13185 57.03275:17119 57.03316:29888 57.03357:35765 57.03398:30413 57.03439:17346 63.06686:16246 63.06733:27407 63.06781:31857 63.06828:26046 63.06876:13863 67.05209:9610 67.0526:26528 67.05313:80169 67.05365:144402 67.05417:…	C07609	---
Isoferulic acid	48.5907	2.39	195.063	371025792	[M+H]+	195.065	C10H10O4	Hydroxycinnamic acids	84.2	5.70004	53.03758:1470 53.03795:3795 53.03831:6469 53.03868:7726 53.03905:6665 53.03941:4051 53.03978:1620 55.01675:1884 55.01714:5285 55.01753:9299 55.01791:11274 55.0183:9688 55.01869:5695 55.01908:2012 57.03276:2163 57.03316:3947 57.03357:4607 57.03399:3712 57.03439:1925 57.06872:1826 57.06913:4290 57.06954:6381 57.06995:6625 57.07036:4797 57.07077:2190 67.05262:1735 67.05314:4031 67.05366:5764 67.0541…	C10470	HMDB0000955
Guanosine	13.0981	3.37	284.096	47092424704	[M+H]+	284.099	C10H13N5O5	Purine nucleosides	83.8	650.445	51.56377:138629 51.56412:189883 51.56447:206575 51.56482:178634 51.56517:117987 51.9931:81865 51.99346:173036 51.99382:232727 51.99417:220438 51.99453:143635 54.57207:125519 54.57245:195736 54.57284:220059 54.57322:186707 54.5736:116383 56.84573:98469 56.84613:179345 56.84654:219232 56.84695:196177 56.84735:127873 69.89796:122941 69.89851:214845 69.89907:249514 69.89962:193281 69.90018:90413 91.0…	C00387	HMDB0000133
(-)-trans-Carveol	50.4748	2.44	153.125	302441344	[M+H]+	153.128	C10H16O	Prenol lipids	83.6	11.7495	53.03794:2138 53.03831:4256 53.03868:5417 53.03905:4684 53.03941:2587 55.01675:1713 55.01714:5688 55.01753:15144 55.01791:21620 55.0183:18132 55.01869:10162 55.01908:3570 55.05313:5247 55.05352:20069 55.05391:36996 55.0543:51463 55.05469:43324 55.05507:26068 55.05546:9944 55.05585:2281 57.03198:1781 57.03239:10054 57.0328:29687 57.03321:50961 57.03362:65356 57.03402:50460 57.03443:29178 57.03484:…	C00964	HMDB0003450
3-Methylquercetin	49.7809	4.48	317.061	208968480	[M+H]+	317.066	C16H12O7	Flavonols	83.6	164.705	51.58482:2066 51.58517:4636 51.58552:6258 51.58587:6072 51.58622:4362 55.05352:1998 55.05391:5195 55.05429:7537 55.05468:7392 55.05507:4961 55.05545:2110 56.04694:992 56.04733:10122 56.04773:14730 56.04813:44935 56.04853:159991 56.04892:378297 56.04932:615402 56.04972:692252 56.05012:480215 56.05052:254979 56.05091:74246 56.05131:19451 56.05171:10826 56.05211:7943 56.05251:3030 57.03273:2657 57.0…	C10084	HMDB0002655
1H-Pyrrole-2-carboxaldehyde	1.68908	1.24	96.0437	4280081664	[M+H]+	96.0449	C5H5NO	Organooxygen compounds	83.5	251.017	53.00097:17142 53.00134:49227 53.0017:136188 53.00207:235633 53.00243:282455 53.0028:197425 53.00317:100467 53.00353:35820 53.03758:31355 53.03795:76494 53.03831:184868 53.03868:239792 53.03905:192385 53.03941:108834 53.03978:43818 53.04015:15945 59.74948:17142 59.74992:38238 59.75035:50714 59.75079:45231 59.75123:26462 65.62655:22475 65.62705:40887 65.62756:51652 65.62806:45739 65.62856:26685 68…	---	HMDB0036057
alpha-Eleostearic acid	52.1876	3.84	279.228	3322438656	[M+H]+	279.232	C18H30O2	Fatty Acyls	83.5	1116.35	53.00133:24040 53.00169:49368 53.00206:69621 53.00243:71288 53.00279:52380 53.00316:25417 53.03794:27673 53.03831:57770 53.03868:79686 53.03904:76555 53.03941:50341 53.03978:19775 55.01714:36142 55.01752:72344 55.01791:94422 55.0183:86852 55.01868:56244 55.01907:24338 55.05279:27162 55.05318:101221 55.05357:328562 55.05396:578969 55.05434:770501 55.05473:602667 55.05511:345269 55.0555:104161 55.0…	C08315	HMDB0248208
Harman	41.2475	2.07	183.09	252845840	[M+H]+	183.092	C12H10N2	Harmala alkaloids	83.5	10.7998	53.03831:1821 53.03867:3799 53.03904:4897 53.03941:4344 53.03977:2615 55.01675:1360 55.01714:4435 55.01752:8309 55.01791:10209 55.0183:8552 55.01868:4720 55.01907:1634 55.05315:1970 55.05354:5124 55.05392:10939 55.05431:15968 55.0547:9439 55.05508:5475 55.05547:1889 56.04854:2148 56.04893:5040 56.04934:7800 56.04973:8537 56.05013:6718 56.05053:3680 56.05093:1330 57.03188:236 57.03229:3568 57.0327…	C09209	HMDB0035196
Pyridoxal	26.2685	1.76	150.053	727735488	[M+H-H2O]+	150.055	C8H9NO3	Pyridoxals and derivatives	83.4	2.15242	54.6536:4947 54.65398:9324 54.65436:11261 54.65475:9352 54.65513:5046 64.86778:5901 64.86828:10172 64.86877:11858 64.86927:9449 64.86977:4760 67.0521:4688 67.05262:10214 67.05314:27774 67.05367:47539 67.05418:58300 67.0547:41667 67.05522:21189 67.05575:7339 69.21901:8209 69.21955:17406 69.2201:25517 69.22064:26378 69.22119:19083 69.22174:9034 69.22228:2578 79.05133:6091 79.05199:17070 79.05266:40…	C00250	HMDB0001545
1,4-Dimethyl-7-ethylazulene	52.1457	2.93	185.13	2590885632	[2M+H]+	185.133	C14H16	Prenol lipids	83.1	306.114	55.05272:6114 55.05311:61755 55.0535:223041 55.05389:412089 55.05427:582382 55.05466:506057 55.05505:309201 55.05544:129492 55.05582:33955 58.8427:27238 58.84313:43280 58.84356:49010 58.84398:42035 58.84441:27350 68.19494:26494 68.19547:54500 68.19601:94954 68.19654:75261 68.19707:5406 68.19921:88378 68.19975:191403 68.20028:180111 68.20081:69733 68.20135:17733 79.05199:24940 79.05266:64947 79.05…	C09633	HMDB0036470
4-O-Methylphloroacetophenone	51.0092	2.19	183.063	1939703040	[M+H]+	183.065	C9H10O4	Ketones	83.1	151.171	55.01713:13699 55.01752:31157 55.01791:47077 55.0183:49586 55.01868:36853 55.01907:18421 56.94136:6892 56.94176:20698 56.94217:33192 56.94258:35576 56.94299:26373 56.94339:12753 57.01519:12454 57.01559:19927 57.016:23223 57.01641:20108 57.01682:12367 57.03234:17966 57.03275:62523 57.03316:111776 57.03357:149150 57.03397:116826 57.03438:66247 57.03479:21225 57.0352:6631 67.0526:12834 67.05312:3130…	C10680	HMDB0029646
4-Nitrophenol	3.42487	1.68	140.032	12314092544	[M+H]+	140.034	C6H5NO3	Nitrophenols	83	149.713	52.71632:21444 52.71668:39719 52.71704:46337 52.71741:36322 52.71777:17589 52.90523:27959 52.90559:41952 52.90596:45269 52.90632:36673 52.90668:21434 54.00342:23885 54.0038:39214 54.00417:45224 54.00455:38650 54.00492:23555 55.01715:28240 55.01754:51990 55.01793:67929 55.01831:64887 55.0187:44101 55.01908:19265 56.02071:32281 56.0211:50045 56.0215:53135 56.0219:39797 56.0223:19940 56.60747:29041 …	C00870	HMDB0001232
5-Methoxypsoralen	51.6543	3.08	217.047	1040300288	[M+H]+	217.05	C12H8O4	Linear furanocoumarins	83	240.417	56.26406:11700 56.26446:22198 56.26486:27207 56.26526:22572 56.26566:11454 56.97153:14316 56.97194:23727 56.97234:27661 56.97275:23462 56.97316:13698 57.0156:12574 57.01601:20823 57.01641:24584 57.01682:20821 57.01723:11853 68.19066:15979 68.19119:56981 68.19173:116791 68.19226:179337 68.19279:171032 68.19333:103306 68.19386:39779 68.1944:3846 69.03204:13145 69.03258:31313 69.03312:45977 69.03367…	C01557	HMDB0030637
Curcumol	52.4263	2.7	219.171	739651648	[M+H-H2O]+	219.174	C15H24O2	Guaianes	83	110.486	55.0528:2213 55.05318:10659 55.05357:34012 55.05396:60178 55.05434:81037 55.05473:65720 55.05512:38409 55.05551:12893 55.0559:1414 57.03234:4972 57.03275:10765 57.03316:23249 57.03357:29295 57.03398:22302 57.03439:10405 57.0348:4468 57.06872:5022 57.06913:12555 57.06954:23243 57.06995:31337 57.07035:24299 57.07076:10599 57.07117:4164 63.53688:4523 63.53736:7001 63.53784:7435 63.53832:5530 63.5388…	---	HMDB0038122
Aesculetin	40.8294	2.27	179.032	920409408	[M+H]+	179.034	C9H6O4	6,7-dihydroxycoumarins	82.9	20.8217	50.935:4377 50.93534:8493 50.93569:10393 50.93604:8275 50.93638:3748 55.01631:5888 55.01669:9494 55.01708:35041 55.01747:62363 55.01786:82909 55.01824:66133 55.01863:39084 55.01902:13774 55.0194:5150 55.05315:6070 55.05354:13881 55.05392:22875 55.05431:27210 55.0547:23684 55.05508:14841 55.05547:6288 57.03234:3757 57.03275:9006 57.03316:14756 57.03357:17516 57.03398:15009 57.03439:8764 57.0348:29…	C09263	HMDB0030819
Kaempferol	49.4133	4.29	287.051	206717264	[M+H]+	287.055	C15H10O6	Flavonols	82.9	39.413	55.05313:2170 55.05351:5424 55.0539:8818 55.05429:10055 55.05468:8234 55.05507:4741 55.05545:1844 56.04892:3133 56.04931:4861 56.04971:5252 56.05011:3905 56.05051:1741 58.0431:1915 58.04352:3447 58.04394:4314 58.04436:3996 58.04478:2788 67.34044:2823 67.34097:19474 67.34148:28838 67.34201:25579 67.34254:10928 67.34464:7056 67.34515:22179 67.34568:32427 67.34621:26318 67.34673:6825 67.34725:1492 6…	C05903	HMDB0005801
L-Aspartic acid	1.1867	1.58	134.043	85554904	[M+H]+	134.045	C4H7NO4	Amino acids and derivatives	82.8	15.8476	59.64451:2135 59.64494:3992 59.64538:4871 59.64582:4174 59.64626:2407 68.83936:2590 68.8399:10563 68.84044:18977 68.84098:19968 68.84152:8524 68.84206:3374 74.02082:3551 74.02142:13335 74.02203:45086 74.02263:85543 74.02324:123239 74.02384:108828 74.02444:66289 74.02505:26918 74.02565:6867 74.02625:2144 77.70363:2838 77.70428:4774 77.70493:5413 77.70558:4298 77.70623:2248 87.48208:2276 87.48286:4…	C00049	HMDB0000191
Histidine	4.61787	1.98	156.075	6574534144	[M+H]+	156.077	C6H9N3O2	Amino acids and derivatives	82.7	115.732	60.05508:20684 60.05552:31377 60.05596:34597 60.0564:27755 60.05684:15234 67.92994:4244 67.93047:82774 67.931:171767 67.93153:253280 67.93206:217369 67.93259:131806 67.93313:55897 67.93365:25161 67.93419:18038 68.04777:6250 68.0483:56822 68.04884:117823 68.04936:173178 68.0499:151308 68.05043:91699 68.05096:29745 68.0515:9118 69.03204:14054 69.03259:29233 69.03313:41502 69.03368:42870 69.03422:32…	C00135	HMDB0000177
2H-Furo(2,3-h)-1-benzopyran-2-one, 8,9-dihydro-8-(1-hydroxy-1-methylethyl)-, (S)-	49.286	3.18	247.093	342465152	[M+H]+	247.096	C14H14O4	Angular furanocoumarins	82.6	50.0798	55.01674:1680 55.01713:3597 55.01751:4513 55.0179:3668 55.01829:1810 55.05275:1327 55.05314:3157 55.05353:4617 55.05391:4709 55.0543:3320 55.05469:1409 67.0526:2716 67.05312:4696 67.05364:5456 67.05416:4342 67.05469:2217 68.08075:1386 68.08128:6855 68.08182:15536 68.08235:25430 68.08288:31066 68.08341:22804 68.08395:11881 68.08448:1322 69.0304:1422 69.03094:8921 69.03148:18754 69.03202:31953 69.0…	---	---
Acetaminophen	43.3277	2.09	152.069	1244256896	[M+H]+	152.071	C8H9NO2	1-hydroxy-2-unsubstituted benzenoids	82.6	23.2668	51.84691:3835 51.84727:7573 51.84762:9451 51.84797:8128 51.84833:4589 53.03795:5311 53.03831:11600 53.03868:16472 53.03905:15656 53.03941:9590 53.03978:3032 53.61595:3657 53.61632:7766 53.61669:10095 53.61707:8800 53.61744:4925 55.01714:7504 55.01753:14356 55.01791:18310 55.0183:16351 55.01869:10013 55.01908:3743 55.05315:6444 55.05354:15399 55.05393:30741 55.05431:44087 55.0547:36710 55.05509:17…	C06804	HMDB0001859
Piperine	38.0962	3.77	286.14	227445552	[M+H]+	286.144	C17H19NO3	Alkaloids and derivatives	82.6	24.2036	50.94087:4046 50.94121:7805 50.94156:9851 50.9419:8988 50.94225:5972 56.04815:4586 56.04855:8019 56.04894:10843 56.04934:11809 56.04974:10456 56.05014:7461 56.05054:4089 60.05463:4137 60.05508:9130 60.05552:12156 60.05596:10676 60.0564:5849 61.02719:3777 61.02765:8186 61.0281:11305 61.02855:10618 61.029:6479 64.81529:4703 64.81579:7784 64.81628:9210 64.81677:7983 64.81727:4832 64.94912:3669 64.94…	C03882	HMDB0029377
4-Hydroxybenzyl alcohol	39.3932	1.96	125.058	442820352	[M+H]+	125.06	C7H8O2	Benzene and substituted derivatives	82.5	3.6941	53.03758:3723 53.03795:8467 53.03831:19234 53.03868:23988 53.03905:18259 53.03941:7753 53.03978:2933 55.01676:3221 55.01714:10488 55.01753:19162 55.01792:25703 55.0183:19738 55.01869:10791 55.01908:4179 55.01947:1762 55.05287:4335 55.05326:15148 55.05364:41279 55.05403:70259 55.05442:88921 55.05481:67293 55.05519:38260 55.05558:10591 55.05597:616 56.04894:3751 56.04934:5412 56.04974:5561 56.05014…	C17467	HMDB0011724
7-Hydroxycoumarin	51.3038	2.19	163.037	1196297984	[M+H]+	163.039	C9H6O3	7-hydroxycoumarins	82.5	28.4996	50.01471:4064 50.01505:9855 50.01538:15943 50.01572:17602 50.01605:13564 50.01639:6982 53.03756:6683 53.03793:21568 53.0383:44335 53.03866:65935 53.03903:58953 53.03939:34903 53.03976:12396 53.04013:6376 55.01712:8090 55.01751:14135 55.0179:16517 55.01828:13419 55.01867:7209 55.05313:3564 55.05352:10418 55.05391:19337 55.0543:24496 55.05468:22526 55.05507:15113 55.05546:7097 57.03274:4323 57.0331…	C09315	HMDB0029865
Methoxsalen	51.4019	3.08	217.047	780662528	[M+H]+	217.05	C12H8O4	Linear furanocoumarins	82.5	187.925	54.21101:7695 54.21139:16150 54.21177:20975 54.21215:19163 54.21252:12388 55.05315:6395 55.05353:21089 55.05392:34920 55.05431:38289 55.0547:29091 55.05508:15082 57.06871:11613 57.06912:21893 57.06953:25735 57.06994:20438 57.07035:10392 67.05209:4113 67.0526:16268 67.05313:34512 67.05365:48191 67.05417:47307 67.05469:32549 67.05521:15208 67.05625:10050 67.05677:17402 67.0573:20352 67.05782:16008 …	C01864	HMDB0014693
5-Hydroxyoxindole	25.964	1.75	150.053	748038528	[M+H-H2O]+	150.055	C8H7NO2	Indoles and derivatives	82.4	11.1262	53.03795:5475 53.03831:9652 53.03868:11434 53.03905:9357 53.03942:4917 55.01714:4693 55.01753:7574 55.01792:9112 55.01831:8226 55.01869:5325 56.37792:4758 56.37832:8690 56.37872:10205 56.37912:8372 56.37952:4663 56.60544:3724 56.60584:6977 56.60625:8647 56.60665:7567 56.60706:4407 62.59875:5014 62.59923:8054 62.5997:9234 62.60017:7907 62.60064:4956 67.0521:2141 67.05262:14863 67.05314:36510 67.05…	---	HMDB0246809
Erucamide	62.1544	3.67	338.338	388570464	[M+H]+	338.342	C22H43NO	Fatty amides	82.4	328.09	55.05251:9691 55.05289:20524 55.05328:56048 55.05367:146340 55.05406:245552 55.05444:306891 55.05483:228883 55.05522:127594 55.05561:32443 57.03194:4519 57.03235:11551 57.03276:32043 57.03317:55205 57.03358:69468 57.03399:52174 57.0344:29366 57.03481:10055 57.06765:4021 57.06805:21019 57.06846:51765 57.06887:139051 57.06928:325327 57.06969:532987 57.0701:631798 57.07051:454291 57.07092:246542 57.…	---	HMDB0244507
Koparin	44.3915	3.68	301.067	546074432	[M+H]+	301.071	C16H12O6	4'-O-methylated isoflavonoids	82.4	32.1842	56.04893:4518 56.04933:9398 56.04973:11439 56.05013:9215 56.05053:4745 57.03193:2802 57.03234:9628 57.03275:33939 57.03316:57208 57.03357:70943 57.03397:51770 57.03438:27497 57.03479:5736 61.56424:4660 61.5647:8884 61.56516:10837 61.56562:9194 61.56607:5226 69.03149:3588 69.03203:9496 69.03258:15899 69.03312:18178 69.03366:14307 69.03421:7123 69.06849:6797 69.06904:10393 69.06958:11257 69.07012:8…	---	---
2-Aminoadipic Acid	1.9116	2.08	162.074	3991612672	[M+H]+	162.076	C6H11NO4	Amino acids and derivatives	82.3	149.233	54.03316:23858 54.03354:50002 54.03391:71384 54.03429:72025 54.03466:50944 54.03504:23107 55.01675:15234 55.01714:40891 55.01753:77944 55.01792:142860 55.0183:95798 55.01869:61813 55.01908:25439 55.05277:14538 55.05315:51740 55.05354:134863 55.05393:227417 55.05432:286220 55.0547:216282 55.05509:121692 55.05548:31292 55.05587:21232 56.04815:13293 56.04855:40765 56.04894:116652 56.04934:184193 56.…	---	HMDB0302754
Glyceryl monostearate	56.2046	4.08	359.312	633925440	[M+H]+	359.316	C21H42O4	Monoacylglycerols	82.2	636.282	55.05316:13427 55.05355:47833 55.05394:86060 55.05433:116341 55.05471:94443 55.0551:54953 55.05549:18732 55.05587:6461 57.03236:4801 57.03277:16002 57.03318:29422 57.03358:36153 57.03399:31394 57.0344:19042 57.03481:7438 57.06793:11370 57.06834:44134 57.06875:159071 57.06916:479575 57.06956:829207 57.06998:1092649 57.07038:867276 57.07079:510172 57.0712:175178 57.07161:40419 57.07202:4909 57.9735…	---	HMDB0011131
Cyanidin 3-galactoside	48.959	3.79	449.103	1352213760	[M]+	449.107	C21H21O11+	Flavonoid O-glycosides	82.1	522.099	54.83183:22688 54.83222:39939 54.8326:50977 54.83299:48164 54.83337:32118 55.64363:21775 55.64402:37155 55.64441:43770 55.64481:36691 55.6452:20297 57.00254:21026 57.00294:39047 57.00335:47552 57.00376:41362 57.00417:25689 67.72734:20929 67.72787:37009 67.7284:45189 67.72893:38906 67.72945:21098 68.56335:30731 68.5639:46234 68.56443:48158 68.56497:35289 68.56551:16547 69.03204:18287 69.03258:3904…	C08647	HMDB0037977
Skullcapflavone II	62.2388	3.98	375.103	1804738688	[M+H]+	375.107	C19H18O8	8-O-methylated flavonoids	81.9	204.983	59.65408:11223 59.65452:22326 59.65496:30191 59.65539:30502 59.65583:23421 59.65627:12811 67.41311:14658 67.41364:57915 67.41416:165451 67.41469:303193 67.41521:429836 67.41573:374233 67.41626:223421 67.41679:79887 67.41731:10654 67.41756:13197 67.41808:45587 67.41861:66620 67.41913:43167 67.41965:17836 83.58209:13276 83.58282:25100 83.58354:29879 83.58427:23245 83.58499:10610 96.84526:47895 96.8…	C10183	HMDB0258335
Paeonol	47.0984	2.08	167.068	4369306112	[M+H]+	167.07	C9H10O3	Ketones	81.6	109.078	68.21472:71939 68.21526:147613 68.21579:171485 68.21632:123479 68.21686:30075 68.21739:5349 72.4569:11258 72.45749:22971 72.45807:28455 72.45866:23759 72.45924:12544 79.052:18801 79.05267:47872 79.05334:77016 79.05401:124816 79.05467:66478 79.05534:35398 79.05601:12174 81.06827:16018 81.06895:27618 81.06965:32573 81.07034:28383 81.07104:17993 93.06567:15715 93.06652:30496 93.06738:104365 93.06823…	C10712	HMDB0256081
Cimifugin	52.4263	1.32	329.098	5686611456	[M+Na]+	329.1	C16H18O6	Chromones	81.5	1049.52	57.06789:24701 57.0683:145393 57.06871:222518 57.06912:243203 57.06953:145898 57.06993:42338 57.07157:51875 57.07198:85075 57.07239:45765 57.0728:10805 67.42859:18571 67.42912:46779 67.42964:213608 67.43017:326558 67.43069:335599 67.43121:198564 67.43174:53566 67.43332:1557 67.43384:107345 67.43436:172754 67.43489:138204 67.43542:42387 67.43594:8742 85.06178:30121 85.06252:48696 85.06326:55158 85…	C09000	HMDB0250254
Cyclic GMP	10.8546	3.99	346.051	800949568	[M+H]+	346.055	C10H12N5O7P	3',5'-cyclic purine nucleotides	81.5	15.5762	69.0315:7846 69.03205:20550 69.03259:40182 69.03313:58423 69.03368:50523 69.03423:29968 69.03477:9851 69.03532:2916 70.06286:5031 70.06342:11272 70.06397:31382 70.06453:52599 70.06508:63468 70.06564:46010 70.06619:24947 70.06675:8368 70.36305:3987 70.36362:10677 70.36417:15644 70.36474:15386 70.3653:10243 70.36585:4436 72.07875:6701 72.07933:17908 72.07991:37977 72.08049:56148 72.08107:48789 72.0…	C00942	HMDB0001314
Rutarin	47.7582	4.43	447.122	13037396992	[M+Na]+	447.126	C20H24O10	Coumarin glycosides	81.5	2356.46	59.54109:156591 59.54152:271184 59.54196:325281 59.54239:283331 59.54283:172836 69.33166:115669 69.33221:288673 69.33275:551747 69.3333:744252 69.33385:716683 69.3344:484907 69.33494:217302 70.5532:121237 70.55376:258004 70.55432:345302 70.55489:319628 70.55545:202951 77.94518:121019 77.94584:224427 77.94649:268600 77.94714:223704 77.94779:122777 96.84168:210318 96.84259:393523 96.84349:488826 96…	C09309	HMDB0030884
Indican	44.3491	1.87	134.058	2456560128	[M+H]+	134.06	C8H7NO	Glycosyl compounds	81.4	99.5295	55.05354:10398 55.05393:18774 55.05432:21398 55.05471:16766 55.0551:8741 65.03757:9230 65.03808:18688 65.03857:23725 65.03907:20182 65.03957:10717 69.14206:7753 69.14261:16168 69.14315:20645 69.14369:18150 69.14424:10859 69.2578:9182 69.25835:25943 69.2589:43705 69.25945:67799 69.25999:41595 69.26054:21285 69.26109:8538 78.5313:14028 78.53195:19738 78.53262:20414 78.53327:16202 78.53394:9608 79.0…	C08481	HMDB0061755
Stearic acid amide	56.6385	3.77	284.291	11773435904	[M+H]+	284.295	C18H37NO	Carboximidic acids	81.4	7257.86	51.71369:123761 51.71404:179653 51.71439:190026 51.71475:145920 51.7151:71441 53.19473:105477 53.19509:171259 53.19546:187395 53.19583:141257 53.19619:64494 53.80298:106172 53.80336:159802 53.80373:177226 53.8041:149556 53.80448:93574 57.06832:66686 57.06873:148677 57.06913:501847 57.06955:900919 57.06995:1216917 57.07036:971851 57.07077:559099 57.07118:161178 57.07159:100271 61.91161:79979 61.91…	C13846	HMDB0034146
Stearidonic acid	51.9352	2.79	259.202	450271232	[M+H-H2O]+	259.205	C18H28O2	Lineolic acids and derivatives	81.3	176.589	51.69923:6668 51.69958:10659 51.69993:12081 51.70028:9863 51.70063:5281 55.05276:4551 55.05315:13294 55.05354:40758 55.05392:67904 55.05431:83783 55.0547:63999 55.05509:36573 55.05547:10994 55.05586:5201 57.03166:3996 57.03207:11322 57.03248:36400 57.03289:95059 57.03329:159740 57.0337:195708 57.03411:142963 57.03452:78352 57.03493:19083 57.06872:7626 57.06913:19103 57.06954:41173 57.06995:52627 …	C16300	HMDB0006547
Hypoxanthine	3.74403	1.68	137.044	5893515776	[M+H]+	137.046	C5H4N4O	Purinones	81.2	37.5392	52.23752:23631 52.23788:39339 52.23824:44640 52.2386:34875 52.23895:16645 53.03795:17059 53.03832:30966 53.03868:39689 53.03905:36383 53.03942:21949 55.01715:22852 55.01753:46562 55.01792:61282 55.01831:56395 55.0187:35926 55.01908:14090 56.52394:17020 56.52434:34472 56.52475:47089 56.52515:46510 56.52555:32574 56.52596:14255 57.03276:20751 57.03317:38271 57.03358:49436 57.03399:46461 57.0344:309…	C00262	HMDB0000157
6-Hydroxyluteolin 7,3',4'-trimethyl ether	51.6823	4.39	345.092	8805045248	[M+Na]+	345.097	C18H16O7	Flavonoids	81	3015.82	55.5257:54902 55.5261:90951 55.52649:98028 55.52688:70012 55.52728:28446 57.23877:44897 57.23919:75480 57.23959:92992 57.24001:85337 57.24042:54864 68.80737:39138 68.80791:92481 68.80845:167156 68.80899:230594 68.80953:236497 68.81007:99571 68.81224:124866 68.81278:125335 68.81332:85240 68.81387:39288 96.84165:24684 96.84256:93559 96.84346:142494 96.84437:130863 96.84527:78026 96.84618:40139 105.…	---	HMDB0303611
Acetosyringone	48.5344	2.69	197.078	2163137280	[M+H]+	197.081	C10H12O4	Ketones	80.9	81.5608	50.27303:8677 50.27337:14278 50.27371:16337 50.27405:13420 50.27438:7313 68.65823:9992 68.65878:37874 68.65932:45599 68.65985:31224 68.66039:15475 68.66093:5130 70.06282:10452 70.06338:52835 70.06393:140925 70.06449:235487 70.06505:278982 70.06561:200210 70.06615:109062 70.06671:32105 70.06727:6539 81.03159:11226 81.03227:22408 81.03297:30206 81.03366:28902 81.03436:19421 81.03504:8335 81.06757:6…	C10664	---
Chlorogenic acid	40.927	4.19	355.098	4189188608	[M+H]+	355.102	C16H18O9	Cyclic alcohols and derivatives	80.9	231.402	51.87986:13474 51.88022:29952 51.88057:41315 51.88093:40237 51.88128:28022 67.6418:21601 67.64233:175525 67.64285:272694 67.64339:341838 67.64391:253639 67.64444:124132 67.64655:49587 67.64708:107982 67.64761:84395 67.64813:36129 67.64866:5971 70.06286:19752 70.06342:56302 70.06397:132673 70.06453:215064 70.06509:237186 70.06564:164583 70.0662:86264 70.06676:25655 80.13695:15566 80.13763:30190 80…	C00852	HMDB0003164
Indole-3-carboxylic acid	51.5562	1.41	144.043	372387488	[M+H-H2O]+	144.044	C9H7NO2	Indolecarboxylic acids and derivatives	80.9	27.7449	53.67483:6888 53.67521:12750 53.67558:15402 53.67595:12766 53.67632:6667 57.03236:5195 57.03276:15021 57.03317:25880 57.03358:29496 57.03399:22837 57.0344:11047 58.3522:8833 58.35262:14215 58.35305:16443 58.35347:14190 58.35389:8609 58.72089:9715 58.72131:13911 58.72174:14993 58.72217:12455 58.7226:7527 59.71577:7239 59.71621:12306 59.71664:15316 59.71708:13933 59.71752:8662 60.70339:7492 60.7038…	C19837	HMDB0003320
Quercetin 3-O-glucopyranoside	48.8311	4.88	465.098	1493781376	[M+H]+	465.103	C21H20O12	Flavonoid O-glycosides	80.9	1082.17	53.03795:26230 53.03832:48172 53.03868:57145 53.03905:45406 53.03942:21541 57.03236:20619 57.03276:55822 57.03317:92641 57.03358:107021 57.03399:89011 57.0344:52183 57.03481:20048 61.0269:34331 61.02735:117692 61.02781:256962 61.02826:405839 61.02871:415535 61.02916:261582 61.02961:112728 61.03006:13487 68.92827:23063 68.92881:65787 68.92935:118645 68.92989:225094 68.93044:163008 68.93098:82382 6…	C05623	HMDB0037362
Stachydrine	1.56372	1.88	144.1	2163811328	[M+H]+	144.102	C7H13NO2	Amino acids and derivatives	80.8	21.1239	52.63654:10809 52.63691:21457 52.63727:26716 52.63763:21777 52.63799:10017 53.03759:10155 53.03795:28760 53.03832:51398 53.03868:64186 53.03905:58497 53.03942:38954 53.03978:18239 55.01715:11276 55.01754:23502 55.01792:31464 55.01831:28905 55.0187:17514 55.05316:8986 55.05355:29164 55.05393:57182 55.05432:75819 55.05471:71351 55.0551:47413 55.05548:21200 56.04815:13027 56.04855:35185 56.04895:942…	C10172	HMDB0004827
Luteolin	48.959	4.69	287.05	407578144	[M+H]+	287.055	C15H10O6	Flavones	80.7	70.122	56.04852:4161 56.04891:7833 56.04931:9756 56.04971:8382 56.05011:4739 68.99666:4238 68.9972:7946 68.99775:10524 68.99829:10093 68.99883:7334 68.99937:3907 69.08262:2802 69.08317:10060 69.08371:18502 69.08426:31702 69.0848:19833 69.08534:11089 69.08589:4702 70.06289:4808 70.06345:14196 70.064:36279 70.06455:59952 70.06511:70414 70.06567:50237 70.06622:26765 70.06678:6326 70.06734:259 72.07928:3880…	C01514	HMDB0005800
2-Methylbutylamine	6.75302	1.05	88.1116	1226016512	[M+H]+	88.1126	C5H13N	Organonitrogen compounds	80.5	75.469	51.57817:7266 51.57853:10697 51.57888:11563 51.57923:9315 51.57958:5240 53.00069:5500 53.00105:18777 53.00142:57669 53.00179:119470 53.00215:186677 53.00252:194960 53.00288:128391 53.00325:63483 53.00362:14925 53.00398:812 53.0373:3151 53.03767:15092 53.03803:43145 53.0384:74156 53.03876:93758 53.03913:70430 53.0395:39240 53.03986:10172 53.8573:7507 53.85768:10614 53.85806:10660 53.85843:7711 53.…	---	HMDB0032392
Tribulin	46.776	1.78	148.037	766910528	[M+H]+	148.039	C8H5NO2	Indolines	80.5	22.8368	53.03722:780 53.03759:6507 53.03796:20427 53.03832:35325 53.03869:45808 53.03905:36093 53.03942:21009 53.03979:6935 53.04015:567 55.01676:1973 55.01714:5431 55.01753:9523 55.01792:11624 55.0183:10150 55.01869:6208 55.01908:2464 57.42365:2089 57.42406:4144 57.42447:5306 57.42488:4819 57.4253:3093 62.61802:2731 62.61849:4819 62.61896:5741 62.61943:4785 62.6199:2593 65.03708:3607 65.03757:15741 65.0…	C11129	HMDB0061933
5-Demethylnobiletin	51.3738	4.78	389.118	270812768	[M+H]+	389.123	C20H20O8	8-O-methylated flavonoids	80.4	89.1849	52.47465:11221 52.47501:15186 52.47537:15506 52.47573:11941 52.47609:6400 66.8951:7413 66.89562:11872 66.89614:13386 66.89666:11499 66.89718:7365 67.05314:5441 67.05366:11966 67.05418:17400 67.0547:18272 67.05522:14114 67.05574:7728 69.0685:7063 69.06905:17234 69.06959:29341 69.07013:34016 69.07068:27439 69.07122:14881 69.07176:4524 70.0634:4636 70.06396:13531 70.06451:28688 70.06507:55740 70.065…	---	HMDB0037571
4-Methoxysalicylic acid	44.8677	2.2	151.037	6681662976	[M+H-H2O]+	151.039	C8H8O4	Methoxybenzoic acids and derivatives	80.2	238.95	51.02234:21107 51.02269:48137 51.02303:75947 51.02338:84167 51.02372:66217 51.02407:35373 51.02441:10274 53.00169:25901 53.00206:53100 53.00243:73242 53.00279:70528 53.00316:46725 53.00352:18213 53.03746:18306 53.03782:127944 53.03819:283329 53.03856:446289 53.03893:442074 53.03929:282902 53.03966:134375 53.04002:36733 53.04039:26774 53.34406:16449 53.34443:35314 53.3448:45840 53.34517:39254 53.3…	---	---
Dibutyl phthalate	53.2222	3.99	279.155	1502497664	[M+H]+	279.159	C16H22O4	Benzoic acid esters	80	208.361	55.05355:5166 55.05393:11224 55.05432:15286 55.05471:14537 55.0551:9822 55.05548:4502 57.06756:5368 57.06797:12581 57.06838:38820 57.06879:125870 57.06919:339531 57.0696:571637 57.07001:713887 57.07042:537325 57.07083:306942 57.07124:93383 57.07165:19137 57.07206:4793 57.69451:6706 57.69493:9663 57.69534:10040 57.69576:7456 57.69617:3461 58.07208:6024 58.0725:13871 58.07292:21482 58.07334:23668 5…	C14214	HMDB0033244
Glucosamine	1.28418	2.72	202.066	1123003904	[M+Na]+	202.069	C6H13NO5	Monosaccharides	80	193.538	53.67222:5916 53.6726:12958 53.67297:16521 53.67334:13980 53.67371:7657 66.11482:8118 66.11533:14009 66.11584:17133 66.11636:15330 66.11687:9593 68.17199:8594 68.17252:19761 68.17306:38702 68.17359:70126 68.17413:40552 68.17466:6979 68.1768:32712 68.17733:60763 68.17786:36635 68.1784:14368 68.17893:923 82.02306:4354 82.02376:18293 82.02447:66180 82.02517:126565 82.02587:183848 82.02658:162052 82.…	---	HMDB0001514
Limonene oxide, (+)-	46.5097	1.88	153.125	427198208	[M+H]+	153.127	C10H16O	Oxepanes	79.9	12.9927	51.87631:2518 51.87666:4567 51.87702:5442 51.87737:4546 51.87772:2541 53.03794:2619 53.03831:5094 53.03868:6423 53.03904:5466 53.03941:2907 55.01675:2160 55.01714:12289 55.01752:23539 55.01791:32478 55.0183:25630 55.01868:14549 55.01907:4720 55.01946:1670 55.05312:5731 55.0535:22994 55.05389:42173 55.05428:58109 55.05467:47528 55.05505:27710 55.05544:9597 55.05583:1664 57.03194:2015 57.03234:5178…	C07271	HMDB0035158
8,9-Dihydroxy-1,5,6,10B-tetrahydropyrrolo[2,1-A]isoquinolin-3(2H)-one	37.3847	2.52	220.094	605349120	[M+NH4]+	220.097	C12H13NO3	Tetrahydroisoquinolines	79.8	45.5236	56.04894:5298 56.04934:8118 56.04974:8235 56.05014:5841 56.05053:2766 57.03194:1575 57.03235:5792 57.03276:12217 57.03316:17382 57.03357:17791 57.03399:13195 57.03439:6910 57.0348:2702 57.06913:5631 57.06954:9201 57.06995:9875 57.07036:7246 57.07077:3431 60.05375:1951 60.05419:6173 60.05463:20713 60.05508:34472 60.05552:43252 60.05596:32879 60.0564:18266 60.05684:3832 67.66501:1924 67.66553:15978…	---	HMDB0247472
Sinapine	41.5691	4.24	310.16	404452608	[M]+	310.164	C16H24NO5	Coumaric acids and derivatives	79.8	34.3692	56.04854:1207 56.04893:4280 56.04934:8170 56.04973:10071 56.05013:8455 56.05053:4623 56.05093:1270 60.05463:3961 60.05507:8002 60.05551:11364 60.05595:11745 60.05639:8861 60.05684:4636 60.05728:1515 62.49694:3155 62.49741:5391 62.49788:6075 62.49834:4749 62.49881:2397 63.27209:3283 63.27257:4922 63.27304:5440 63.27352:4466 63.274:2545 65.34759:2393 65.34809:4463 65.34859:5524 65.34909:4615 65.349…	C00933	HMDB0029379
cis-p-Coumaric acid	45.3445	2.88	165.052	1120090112	[M+H]+	165.055	C9H8O3	Cinnamic acids and derivatives	79.7	26.8979	51.02234:5750 51.02269:11509 51.02303:15046 51.02338:13299 51.02372:7344 53.03721:4121 53.03758:11163 53.03794:31660 53.03831:54773 53.03868:70454 53.03904:55462 53.03941:32072 53.03978:10018 53.04015:4511 53.40582:5247 53.40619:9590 53.40656:11497 53.40693:9376 53.4073:4571 55.01675:4654 55.01714:13075 55.01753:21985 55.01791:25423 55.0183:20867 55.01869:11809 55.01908:4120 62.47071:6134 62.4711…	C00811	HMDB0030677
Dopamine	40.9687	1.61	137.058	1741060352	[M-NH4+2H]+	137.06	C8H11NO2	Catechols	79.6	18.5302	55.48219:8388 55.48259:17884 55.48298:24383 55.48337:23619 55.48376:16229 55.48415:7159 57.06914:9007 57.06955:19389 57.06996:26196 57.07037:24702 57.07077:16363 57.07118:6699 65.54243:8834 65.54293:17503 65.54343:22749 65.54394:20609 65.54444:12366 67.05263:12780 67.05315:30084 67.05367:48066 67.05419:53073 67.05471:40597 67.05523:20071 67.05575:5505 69.03205:15233 69.03259:29684 69.03314:39646 …	C03758	HMDB0000073
4-Hydroxybenzoic acid	35.2495	1.89	139.037	525349312	[M+H]+	139.039	C7H6O3	Hydroxybenzoic acid derivatives	79.5	5.93844	53.03732:1936 53.03769:7804 53.03806:25740 53.03842:46219 53.03879:62529 53.03915:49747 53.03952:28474 53.03989:7998 53.04025:360 54.946:2389 54.94639:6419 54.94677:9495 54.94716:9308 54.94755:6069 54.94793:2352 55.01633:837 55.01672:10144 55.01711:35027 55.01749:61097 55.01788:79713 55.01827:62093 55.01866:36184 55.01904:11913 55.01943:3073 55.05316:3428 55.05355:7781 55.05393:12246 55.05432:139…	C00156	HMDB0000500
Diacetyl	63.4587	0.5	87.0436	269360576	[M+H]+	87.0441	C4H6O2	Ketones	79.5	1.66098	53.00097:2333 53.00134:4900 53.00171:14522 53.00207:24993 53.00244:29241 53.0028:19582 53.00317:9224 53.00354:850 53.03796:3029 53.03832:4803 53.03869:5301 53.03905:4120 53.03942:2089 55.05355:3023 55.05394:5866 55.05432:7526 55.05471:6842 55.0551:4389 55.05548:1822 57.03236:2457 57.03276:5858 57.03318:12857 57.03358:18680 57.03399:16666 57.0344:7816 57.03481:3796 57.03522:1308 58.06369:1116 58.0…	C00741	HMDB0003407
Myrcene	41.1359	1.68	137.131	389945120	[M+H]+	137.132	C10H16	Acyclic monoterpenoids	79.5	36.1014	53.03759:3481 53.03795:8531 53.03832:13932 53.03868:15866 53.03905:12527 53.03942:6240 55.01715:5058 55.01753:10843 55.01792:14499 55.01831:13260 55.0187:8227 55.01908:3121 55.05316:2588 55.05355:7165 55.05393:11960 55.05432:13793 55.05471:11132 55.0551:5845 57.06838:4877 57.06879:11904 57.0692:35092 57.06961:60444 57.07001:76208 57.07042:56944 57.07084:31831 57.07124:8618 57.07165:1115 59.77139:…	C06074	HMDB0038169
p-Anisaldehyde	50.0632	1.78	137.058	689992256	[M+H]+	137.06	C8H8O2	Benzoyl derivatives	79.5	8.7557	51.90184:4456 51.90219:7131 51.90255:8356 51.9029:7310 51.90326:4627 53.03795:4616 53.03832:8317 53.03868:9710 53.03905:7687 53.03942:3840 54.73493:4281 54.73531:6696 54.73569:7549 54.73608:6355 54.73647:3883 55.01715:4370 55.01753:8204 55.01792:9958 55.01831:8185 55.01869:4268 57.06873:3634 57.06914:8821 57.06955:14309 57.06995:16542 57.07036:13921 57.07077:8350 57.07118:3331 65.03708:3202 65.03…	C10761	HMDB0029686
Solasodine	62.6466	4.77	414.332	221138800	[M+H]+	414.337	C27H43NO2	Spirosolanes and derivatives	79.5	195.2	69.47973:1402 69.48028:5110 69.48083:10377 69.48138:14162 69.48193:13709 69.48248:9373 69.48302:4325 70.06341:2134 70.06396:5825 70.06452:9161 70.06508:9695 70.06564:7014 70.06619:3130 74.47037:3717 74.47098:6251 74.47159:6888 74.4722:5140 74.47281:2350 81.03158:4946 81.03227:7551 81.03296:8163 81.03365:6316 81.03435:3235 81.06825:3549 81.06895:6387 81.06964:7445 81.07034:6052 81.07102:3291 81.33…	C10822	HMDB0035282
Adenosine 2',3'-cyclic monophosphate	7.72368	3.88	330.056	1912320000	[M+H]+	330.06	C10H12N5O6P	2',3'-cyclic purine nucleotides	79.4	370.145	52.09779:7388 52.09815:13305 52.0985:16177 52.09886:13913 52.09922:7827 65.57313:10683 65.57363:16687 65.57413:18131 65.57464:13507 65.57514:5815 68.06641:11855 68.06694:18213 68.06747:19616 68.068:14954 68.06853:7484 69.03092:11870 69.03146:37038 69.03201:137629 69.03255:295453 69.0331:463349 69.03364:474193 69.03419:309282 69.03473:151485 69.03527:42922 69.03582:11294 70.06326:20170 70.06381:79…	---	HMDB0011616
Eugenitin	50.5871	3.19	221.078	599343424	[M+H]+	221.081	C12H12O4	Chromones	79.4	92.3755	67.05261:6130 67.05313:17431 67.05365:28493 67.05417:31747 67.0547:25013 67.05521:13561 67.05573:4595 69.0685:11189 69.06904:22587 69.06958:29969 69.07013:27629 69.07067:17213 69.07121:6334 69.43799:10241 69.43854:22236 69.43909:36039 69.43964:40161 69.44019:32017 69.44073:17237 69.44128:4988 71.047:3637 71.04757:13275 71.04813:28060 71.04871:39549 71.04927:39472 71.04984:27917 71.05041:13236 71.…	---	HMDB0029467
Oleyl amide	55.172	3.78	282.275	377027136	[M+H]+	282.279	C18H35NO	Fatty amides	79.4	231.436	55.01714:1178 55.01752:2513 55.01791:3377 55.0183:3146 55.01868:2042 55.01907:847 55.0527:324 55.05309:3826 55.05348:15247 55.05386:28998 55.05425:41667 55.05464:36545 55.05503:22331 55.05542:9358 55.0558:2634 55.05619:516 56.04893:1625 56.04934:2773 56.04973:3100 56.05013:2328 56.05053:1065 56.0565:842 56.0569:2009 56.05729:3195 56.05769:3639 56.05809:2985 56.05849:1677 57.06795:1344 57.06836:38…	C19670	HMDB0002117
Elaidamide	55.6743	3.88	282.275	115308008	[M+H]+	282.279	C18H35NO	Fatty amides	79.3	38.0154	55.05316:2717 55.05355:9907 55.05393:17624 55.05432:22321 55.05471:16254 55.0551:8680 55.05548:3083 55.05587:1220 55.45555:1327 55.45594:2972 55.45633:3983 55.45672:3683 55.45712:2380 57.06801:1566 57.06842:4869 57.06883:15143 57.06924:40016 57.06964:67328 57.07006:83616 57.07047:62102 57.07087:34498 57.07128:9226 57.07169:499 62.41784:2694 62.4183:3820 62.41877:3952 62.41924:2947 62.4197:1451 65…	C19670	HMDB0002117
Protopine	49.3142	4.28	354.129	105856216	[M+H]+	354.134	C20H19NO5	Protopine alkaloids	79.3	9.82208	54.21139:2779 54.21177:4301 54.21215:4706 54.21253:3691 54.21291:1941 55.01714:2055 55.01752:4834 55.01791:6773 55.0183:6558 55.01868:4545 55.01907:2193 55.05354:2452 55.05392:5120 55.05431:6369 55.0547:5107 55.05509:2453 56.04894:2936 56.04934:4582 56.04973:4992 56.05013:3904 56.05053:2089 56.50862:2583 56.50902:4223 56.50942:4645 56.50983:3650 56.51023:1968 57.03275:2494 57.03316:4623 57.03357:…	C05189	HMDB0003920
Indole-3-acetic acid	38.0123	2.29	176.068	635888704	[M+H]+	176.071	C10H9NO2	Indole-3-acetic acid derivatives	79.2	42.4198	53.03794:2851 53.03831:6222 53.03867:9001 53.03904:9160 53.03941:6626 53.03977:3211 55.01675:1317 55.01714:4059 55.01752:7989 55.01791:10559 55.0183:9866 55.01868:6503 55.01907:2894 55.05354:1625 55.05392:4001 55.05431:5544 55.0547:4999 55.05508:2806 56.04854:2631 56.04893:5018 56.04933:6505 56.04973:5955 56.05013:3693 60.05382:1245 60.05426:6089 60.0547:20505 60.05514:37780 60.05558:53345 60.056…	C00954	HMDB0000197
Anisole, p-propenyl-	45.8352	1.88	149.094	354836608	[2M+H]+	149.096	C10H12O	Phenol ethers	79.1	5.16951	53.03759:1023 53.03795:3536 53.03832:7098 53.03868:9520 53.03905:8987 53.03942:5910 53.03978:2532 55.01646:1616 55.01684:6985 55.01723:20076 55.01762:34406 55.01801:43061 55.01839:32182 55.01878:18000 55.01917:4862 55.01955:639 65.03708:2606 65.03758:10186 65.03808:18063 65.03857:23071 65.03907:17287 65.03957:9618 65.04007:2631 66.33563:1768 66.33614:3045 66.33665:3687 66.33717:3254 66.33768:1963…	C10428	HMDB0248443
Ecgonine	2.39768	1.97	186.111	1738506240	[M+H]+	186.112	C9H15NO3	Tropane alkaloids	79	46.0102	52.4815:4830 52.48186:9284 52.48222:11632 52.48258:9844 52.48294:5119 54.41602:4541 54.4164:8062 54.41678:9664 54.41716:8244 54.41754:4825 55.01675:4216 55.01714:9204 55.01753:13942 55.01791:15437 55.0183:12367 55.01869:6536 56.04854:2949 56.04894:9366 56.04934:16042 56.04974:18399 56.05013:14533 56.05053:7347 57.03235:4384 57.03276:12236 57.03316:22485 57.03357:28164 57.03398:24623 57.03439:1445…	C10858	HMDB0006548
Isovitexin	48.3217	4.89	415.097	353054656	[M+H-H2O]+	415.102	C21H20O10	Flavonoid C-glycosides	78.9	50.224	55.01554:1895 55.01593:5076 55.01632:6890 55.0167:5797 55.01709:3159 57.0323:4218 57.03271:9322 57.03312:14095 57.03352:15242 57.03393:11740 57.03434:6136 57.03475:2341 61.02668:2227 61.02714:5612 61.02759:9950 61.02804:12940 61.0285:12467 61.02895:8703 61.0294:4106 68.54446:8220 68.545:18833 68.54553:16812 68.54607:10023 68.54661:3435 68.99664:3353 68.99718:6566 68.99772:8616 68.99827:7500 68.99…	C01714	HMDB0253708
Sweroside	43.0348	4.77	359.129	16980814848	[M+H]+	359.134	C16H22O9	Glycosyl compounds	78.9	1524.7	50.10207:143897 50.10241:287215 50.10275:358578 50.10308:311807 50.10342:186187 53.31415:158005 53.31452:287185 53.31489:339252 53.31526:277730 53.31563:147428 53.8101:201219 53.81047:338489 53.81085:373120 53.81123:274434 53.8116:112509 64.55281:137351 64.55331:285317 64.55379:374006 64.55429:332197 64.55478:188885 71.04759:114556 71.04816:295744 71.04873:445961 71.04929:454786 71.04987:320459 7…	C17071	HMDB0258643
(+)-4,11-Eudesmadien-3-one	51.6403	3.18	219.171	699368768	[M+H]+	219.174	C15H22O	Eudesmane, isoeudesmane or cycloeudesmane sesquiterpenoids	78.7	82.0383	52.63037:3711 52.63073:8952 52.6311:13157 52.63146:13290 52.63182:9155 52.63218:3844 55.05314:4792 55.05353:12072 55.05392:23269 55.05431:43965 55.0547:31482 55.05508:22658 55.05547:11415 55.05585:3724 57.03234:3724 57.03275:11353 57.03316:22071 57.03357:29122 57.03397:27731 57.03438:19331 57.03479:9751 57.0352:3813 57.06871:8479 57.06912:21630 57.06953:42331 57.06994:60893 57.07035:52358 57.0707…	---	HMDB0037061
Homovanillic acid	44.8538	2.69	165.052	5999595520	[M+H-H2O]+	165.055	C9H10O4	Methoxyphenols	78.5	343.44	53.03722:47422 53.03759:101512 53.03795:327945 53.03832:578087 53.03868:780501 53.03905:641730 53.03942:373692 53.03978:126199 53.04015:62460 55.01714:79838 55.01753:130092 55.01792:141035 55.01831:104261 55.01869:48276 60.05949:41404 60.05994:80659 60.06038:104323 60.06082:96894 60.06126:63589 65.03708:26876 65.03757:86233 65.03808:169284 65.03857:216124 65.03907:188380 65.03957:108205 65.04006:…	C05582	HMDB0000118
Nobiletin	51.9071	4.79	403.134	201770240	[M+H]+	403.139	C21H22O8	8-O-methylated flavonoids	78.5	44.8955	55.05315:2912 55.05354:9070 55.05392:16240 55.05431:19593 55.0547:16513 55.05509:9389 55.05547:3195 67.60381:5942 67.60434:10094 67.60487:11695 67.60539:9592 67.60592:5243 68.85396:4600 68.8545:8184 68.85504:9415 68.85558:7440 68.85612:3739 69.0685:2455 69.06904:8541 69.06959:14491 69.07013:16219 69.07068:12550 69.07122:6460 70.56837:5100 70.56893:8681 70.5695:10244 70.57006:8866 70.57062:5524 70…	C10112	HMDB0029540
Palmidrol	54.267	3.97	300.286	126731000	[M+H]+	300.29	C18H37NO2	Carboximidic acids	78.4	146.407	51.42358:1608 51.42393:2886 51.42428:3407 51.42463:2864 51.42498:1649 52.56273:2007 52.5631:3233 52.56345:3593 52.56382:2816 52.56418:1425 57.06793:2474 57.06834:4916 57.06875:16928 57.06916:52798 57.06957:92587 57.06998:123369 57.07038:97798 57.07079:57140 57.07121:18902 57.07161:4265 57.07202:1336 58.07208:1577 58.0725:3724 58.07292:5356 58.07334:4989 58.07376:2843 58.07418:652 62.05648:3291 62…	C16512	HMDB0002100
Schinifoline	43.9571	3.07	258.182	127524912	[M+H]+	258.185	C17H23NO	Hydroquinolones	78.3	19.6402	54.19966:1316 54.20004:2224 54.20041:2583 54.20079:2109 54.20117:1083 55.01714:931 55.01752:2170 55.01791:2957 55.0183:2734 55.01868:1714 55.05354:1438 55.05392:2611 55.05431:3197 55.0547:2757 55.05508:1594 56.04854:989 56.04893:2522 56.04934:3569 56.04973:3285 56.05013:1942 56.42089:1546 56.4213:2690 56.4217:3142 56.4221:2585 56.4225:1418 57.03275:2035 57.03316:3817 57.03357:4851 57.03398:4385 5…	---	HMDB0040380
3,5-Dicaffeoylquinic acid	49.7103	4.79	499.118	1553019392	[M-H2O+H]+	499.123	C25H24O12	Cyclic alcohols and derivatives	78.2	767.124	55.05352:9413 55.0539:18982 55.05429:26303 55.05468:26171 55.05507:18247 55.05545:8070 55.11478:8967 55.11517:15814 55.11555:17776 55.11594:13709 55.11633:6958 56.30769:9551 56.30809:16643 56.30849:19243 56.3089:15995 56.3093:9515 59.72536:8838 59.7258:13626 59.72624:16366 59.72668:14277 59.72712:7969 62.96152:7346 62.96199:14024 62.96246:16780 62.96294:13545 62.96341:6819 63.01984:9599 63.02031:…	---	HMDB0029280
Gamolenic acid	52.3419	1.71	301.212	5077512704	[M+Na]+	301.214	C18H30O2	Lineolic acids and derivatives	78.1	2479.12	53.59286:23967 53.59324:46531 53.59361:58760 53.59398:52481 53.59435:32455 55.01675:15423 55.01714:47233 55.01752:77834 55.01791:86495 55.0183:67918 55.01868:36636 55.05276:21604 55.05315:49797 55.05354:127180 55.05392:242399 55.05431:334641 55.0547:264268 55.05509:148764 55.05547:51988 55.05586:18322 57.06831:19319 57.06872:54678 57.06913:155935 57.06954:255358 57.06995:305564 57.07035:230734 57…	C06426	HMDB0003073
1-Naphthylamine	36.854	1.78	144.079	2003993472	[M+H]+	144.081	C10H9N	Naphthalenes	77.9	36.1968	53.03759:16041 53.03795:52406 53.03832:96994 53.03868:132513 53.03905:107655 53.03942:61007 53.03978:23079 53.04015:8116 55.01715:19654 55.01754:36203 55.01792:45598 55.01831:41015 55.0187:25857 55.01908:10279 57.03236:7321 57.03276:24286 57.03317:44379 57.03358:54334 57.03399:46815 57.0344:27864 57.03481:10308 67.77283:9487 67.77337:47213 67.7739:139611 67.77442:117568 67.77496:50796 67.77707:20…	C14790	HMDB0243964
1,2,3,4-Tetrahydro-beta-carboline-3-carboxylic acid	38.7796	2.88	217.094	16863801344	[M+H]+	217.097	C12H12N2O2	Beta carbolines	77.8	1441.51	66.83237:89100 66.83289:162395 66.8334:186577 66.83392:143458 66.83444:65804 69.20918:44750 69.20972:187418 69.21027:363688 69.21082:466133 69.21136:398796 69.21191:139000 74.02018:11595 74.02078:130050 74.02139:672869 74.02199:2388759 74.02259:4582214 74.0232:6727554 74.0238:6116726 74.02441:3784971 74.02501:1635262 74.02561:448383 74.02621:134050 74.02682:67994 74.6022:81408 74.60281:139159 74.…	---	HMDB0035665
Citrol	51.0791	0.02	177.125	732817536	[M+Na]+	177.125	C10H18O	Acyclic monoterpenoids	77.8	53.396	53.00168:9990 53.00205:19461 53.00241:23791 53.00278:19582 53.00314:10180 55.01674:13644 55.01712:43118 55.01751:82313 55.0179:115807 55.01828:96648 55.01867:56104 55.01906:18016 55.01945:8152 55.05313:7824 55.05352:22805 55.05391:41371 55.0543:52118 55.05468:47012 55.05507:29869 55.05546:12759 57.03233:11280 57.03274:29043 57.03315:60879 57.03356:90412 57.03397:76438 57.03437:33300 57.03478:1209…	C01500	HMDB0035155
p-tert-Butyl catechol	47.7861	2.17	167.105	2353408768	[M+H]+	167.107	C10H14O2	Phenylpropanes	77.7	78.8945	53.08707:8464 53.08744:17455 53.08781:22730 53.08817:21073 53.08854:14103 55.05315:13254 55.05354:32175 55.05393:53285 55.05432:61887 55.0547:50941 55.05509:28636 55.05548:10037 57.03235:10413 57.03276:28741 57.03317:66163 57.03358:94944 57.03399:77692 57.03439:38226 57.0348:16595 57.06835:11055 57.06876:49469 57.06917:150747 57.06958:259949 57.06998:330656 57.07039:248624 57.0708:139686 57.07121…	---	HMDB0246584
Carveol	42.993	1.9	135.115	363634624	[M+H-H2O]+	135.117	C10H16O	Menthane monoterpenoids	77.6	20.1661	53.03759:2515 53.03795:6923 53.03832:17091 53.03868:22557 53.03905:17440 53.03942:9559 53.03978:4210 53.04015:1884 55.01676:2615 55.01715:5907 55.01753:9027 55.01792:9883 55.01831:7822 55.0187:4298 55.01908:1448 55.05277:1418 55.05316:4349 55.05355:13510 55.05393:23346 55.05432:29963 55.05471:22931 55.0551:12954 55.05548:3544 57.06873:1567 57.06914:4386 57.06955:7420 57.06995:8747 57.07036:7442 5…	---	HMDB0036083
L-Saccharopine	5.04748	3.8	259.125	1243978752	[M+H-H2O]+	259.129	C11H20N2O6	Amino acids and derivatives	77.6	47.915	56.04855:10895 56.04895:29319 56.04935:52741 56.04974:66988 56.05014:48486 56.05054:22290 56.05094:8977 56.73127:6558 56.73167:12514 56.73208:15555 56.73249:13463 56.73289:8012 60.50026:9603 60.50071:14048 60.50115:15271 60.5016:12232 60.50204:6688 64.51839:6743 64.51888:11480 64.51937:13201 64.51987:10907 64.52036:6265 68.04831:8713 68.04884:16366 68.04937:20704 68.0499:18371 68.05044:11124 69.0…	C00449	HMDB0000279
Psoralen	47.4781	2.29	187.037	145591136	[M+H]+	187.039	C11H6O3	Linear furanocoumarins	77.6	12.8239	55.01675:1843 55.01713:4550 55.01752:10040 55.01791:13540 55.0183:10401 55.01868:5666 55.01907:2368 55.01945:1057 55.05353:2156 55.05392:3075 55.05431:3133 55.0547:2348 55.05508:1271 56.04853:788 56.04893:2569 56.04933:4609 56.04973:5576 56.05013:4720 56.05053:2711 56.05092:951 57.03275:2037 57.03316:4239 57.03357:5581 57.03397:4991 57.03438:2983 57.03479:1177 58.06451:1588 58.06493:2942 58.06535…	C09305	HMDB0034272
Cirsimaritin	48.5204	4.07	315.082	172630896	[M+H]+	315.086	C17H14O6	7-O-methylated flavonoids	77.5	25.8283	55.05275:1876 55.05314:3870 55.05352:6046 55.05391:7228 55.0543:6455 55.05469:4105 55.05507:1782 67.0526:2407 67.05312:4844 67.05364:6512 67.05416:6173 67.05468:4009 67.0552:1562 69.03148:1920 69.03202:4507 69.03256:6806 69.03311:7383 69.03365:5825 69.03419:3250 69.06794:1911 69.06848:3975 69.06902:5409 69.06957:5028 69.07011:2985 69.29825:1688 69.2988:3917 69.29934:7162 69.29989:9973 69.30044:10…	C17785	HMDB0250276
Dehydroevodiamine	3.5081	1.52	302.13	3325277440	[M+H]+	302.129	C19H15N3O	Quinazolines	77.4	85.3551	68.29762:15010 68.29815:44144 68.29869:137687 68.29922:190555 68.29976:170033 68.30029:97928 68.30083:27186 69.03151:17675 69.03205:42970 69.03259:91170 69.03314:140800 69.03368:132129 69.03423:81606 69.03477:29339 69.03532:9467 70.06286:8772 70.06342:46241 70.06397:136087 70.06453:232979 70.06509:281400 70.06564:200307 70.0662:106729 70.06676:27517 70.06731:3284 72.07933:15137 72.07991:26556 72.…	---	HMDB0250954
1-Palmitoyl-2-oleoyl-sn-glycero-3-phosphocholine	62.1262	7.52	782.559	354975200	[M+Na]+	782.567	C42H82NO8P	Phosphatidylcholines	77.3	87.8383	56.04854:8670 56.04893:22967 56.04933:36774 56.04973:40015 56.05013:29908 56.05053:14042 58.06493:57584 58.06535:137195 58.06577:197068 58.06619:159080 58.06661:99855 58.06703:12641 59.04829:18696 59.04872:33933 59.04915:40359 59.04958:32729 59.05001:16678 59.07239:16730 59.07282:31880 59.07325:43999 59.07368:42630 59.07412:27864 59.07455:9725 60.07811:8772 60.07855:24759 60.07899:51944 60.07943:…	---	HMDB0007972
Oroselol	52.6506	2.91	227.067	518537728	[M-H2O+H]+	227.07	C14H12O4	Angular furanocoumarins	77.3	40.4936	52.54826:5172 52.54862:8306 52.54898:9470 52.54934:8049 52.54971:4920 55.01641:2531 55.0168:13572 55.01719:42219 55.01757:73202 55.01796:95856 55.01834:75163 55.01873:43292 55.01912:12922 55.01951:389 62.27028:4905 62.27075:8302 62.27122:9775 62.27168:8368 62.27215:5023 63.0227:5710 63.02317:9254 63.02365:9825 63.02412:7373 63.0246:3903 65.03706:2294 65.03756:7117 65.03806:12707 65.03855:15466 65…	---	---
Psicose	1.32592	2.33	203.05	5572069376	[M+Na]+	203.053	C6H12O6	---	77.3	1041.8	66.64055:19179 66.64107:38197 66.64158:46525 66.6421:36660 66.64262:16398 68.42467:27267 68.42521:88158 68.42574:188629 68.42628:297126 68.42682:310469 68.42735:199866 68.42789:91891 68.42843:9490 86.70658:24557 86.70734:40302 86.70811:45594 86.70888:36883 86.70964:19965 92.7972:20046 92.79804:35065 92.79889:42864 92.79974:37081 92.80058:21147 94.99663:24698 94.99751:38914 94.99838:44291 94.99926…	---	---
Cytidine	2.48102	3.47	244.089	9337081856	[M+H]+	244.093	C9H13N3O5	Pyrimidine nucleosides	77.2	542.173	67.73899:44422 67.73952:72856 67.74004:83162 67.74058:69057 67.7411:39159 69.50886:62643 69.50941:105452 69.50996:129588 69.51051:113222 69.5127:143863 69.51325:163007 69.5138:123591 69.51435:55360 70.06286:26848 70.06342:80088 70.06397:215527 70.06453:370462 70.06509:434532 70.06564:306944 70.0662:158559 70.06676:51074 72.07875:57538 72.07933:135167 72.07992:274655 72.0805:396028 72.08108:331393…	C00475	HMDB0000089
4-Hydroxycinnamyl aldehyde	40.9409	1.78	149.058	2316623872	[M+H]+	149.06	C9H8O2	Cinnamaldehydes	77	45.4691	53.03759:9146 53.03796:46609 53.03832:88530 53.03869:124058 53.03905:104260 53.03942:62582 53.03979:23714 53.04015:7400 55.01646:7775 55.01685:20201 55.01724:62372 55.01763:109610 55.01801:146205 55.0184:117228 55.01879:67076 55.01918:19869 65.03709:7239 65.03758:19433 65.03808:33307 65.03857:39351 65.03908:32828 65.03957:18427 65.04007:5794 67.80619:10623 67.80672:18635 67.80725:34755 67.80778:3…	C05608	HMDB0040986
5,6,7-Trimethoxycoumarin	47.898	2.98	237.073	207772464	[M+H]+	237.076	C12H12O5	Coumarins and derivatives	77	9.31138	55.05354:1128 55.05393:2395 55.05431:3047 55.0547:2527 55.05509:1183 57.03235:1687 57.03276:3944 57.03316:6168 57.03357:6816 57.03398:5311 57.03439:2694 57.0348:697 58.92541:1368 58.92584:2615 58.92627:3194 58.9267:2664 58.92712:1423 63.94811:1476 63.9486:2621 63.94909:3316 63.94957:3122 63.95005:2110 67.05262:2194 67.05314:5309 67.05366:11580 67.05418:14559 67.0547:10578 67.05522:4666 67.05574:1…	C09313	---
D-Dihydrocarvone	50.8413	1.88	153.125	529604320	[M+H]+	153.127	C10H16O	Menthane monoterpenoids	77	35.4449	54.0275:5596 54.02788:9048 54.02826:10698 54.02863:9256 54.02901:5471 55.01675:4356 55.01714:11607 55.01752:26666 55.01791:43709 55.0183:45558 55.01868:22254 55.01907:10952 55.01946:3501 55.05304:3472 55.05342:26743 55.05381:62440 55.0542:100442 55.05459:102504 55.05497:66499 55.05536:32648 55.05575:9520 55.05614:5909 57.03188:711 57.03228:8412 57.03269:34301 57.0331:65489 57.03351:94178 57.03392…	C11398	HMDB0302236
Malvidin 3-glucoside	49.6539	4.01	493.129	444977408	[M]+	493.133	C23H25O12	Flavonoid O-glycosides	77	523.43	55.01714:9445 55.01752:17983 55.01791:21648 55.0183:17342 55.01868:8434 57.03234:7246 57.03275:17832 57.03316:29576 57.03357:35094 57.03398:30182 57.03439:18294 57.03479:7140 61.02673:4495 61.02718:14382 61.02764:31650 61.02809:67060 61.02854:75428 61.02899:52332 61.02945:21331 61.0299:7512 67.33575:10879 67.33627:23624 67.33679:60177 67.33732:36938 67.33994:87352 67.34046:178861 67.34099:194795 …	C12140	HMDB0030777
Eupafolin	50.3343	4.48	317.061	676427328	[M+H]+	317.066	C16H12O7	6-O-methylated flavonoids	76.9	42.3492	56.04894:6366 56.04934:13756 56.04974:20297 56.05013:21498 56.05053:16472 56.05093:8522 67.05314:10187 67.05366:21104 67.05418:30323 67.0547:31965 67.05522:25488 67.05574:15581 67.05626:7335 67.95628:908 67.95682:14191 67.95735:36576 67.95788:76592 67.95841:51442 67.95895:17677 67.96107:14204 67.9616:36962 67.96214:27622 67.96266:11632 69.0685:8167 69.06905:15324 69.06959:19838 69.07013:18282 69.…	---	---
Harmalol	39.1144	2.88	201.099	930325056	[M+H]+	201.102	C12H12N2O	Harmala alkaloids	76.9	66.1324	50.14581:7284 50.14614:11541 50.14648:12210 50.14682:8895 50.14716:4176 55.05353:4386 55.05392:11201 55.05431:17430 55.0547:18175 55.05508:12973 55.05547:5750 56.04853:5463 56.04893:11894 56.04933:17122 56.04973:17319 56.05013:12246 56.05053:5459 57.03275:5732 57.03316:13425 57.03357:19112 57.03397:18520 57.03438:12079 57.03479:4867 57.66126:6854 57.66168:11911 57.66209:13522 57.66251:10679 57.66…	C06537	HMDB0029838
2-Methylpropanoic acid	48.4076	1.18	111.043	259752688	[M+Na]+	111.042	C4H8O2	Carboxylic acids	76.8	3.91573	53.0017:2134 53.00207:3624 53.00243:4157 53.0028:3276 53.00317:1657 53.03759:1895 53.03795:4906 53.03832:8546 53.03868:15422 53.03905:9252 53.03942:5808 53.03978:2446 55.01636:1003 55.01675:6576 55.01714:22652 55.01752:40538 55.01791:55179 55.0183:45308 55.01868:26781 55.01907:9637 55.01946:1797 55.05205:3368 55.05244:10691 55.05282:29984 55.05321:90449 55.0536:256671 55.05399:437934 55.05437:570…	C02632	HMDB0001873
Genipin	50.0915	1.7	209.078	403840416	[M+H-H2O]+	209.08	C11H14O5	Iridoids and derivatives	76.8	47.1336	52.03043:2472 52.03079:4985 52.03115:6225 52.0315:4933 52.03186:2101 53.03725:2410 53.03762:4093 53.03798:15105 53.03835:30932 53.03872:47380 53.03908:45196 53.03945:28227 53.03981:12412 53.04018:2908 53.33665:2517 53.33702:4272 53.33739:5107 53.33776:4474 53.33813:2827 55.0156:11494 55.01599:22551 55.01638:42932 55.01676:138337 55.01715:443502 55.01754:829540 55.01792:1196357 55.01831:1070193 55…	C09780	HMDB0035830
Phenol	40.3975	0.68	95.0485	2015741056	[M+H]+	95.0492	C6H6O	1-hydroxy-4-unsubstituted benzenoids	76.8	44.7631	50.01473:11216 50.01507:21001 50.0154:25826 50.01574:22293 50.01608:13248 51.02166:6752 51.022:18367 51.02235:59494 51.02269:113022 51.02304:163626 51.02339:146564 51.02373:89273 51.02408:36871 51.02442:14423 53.03688:13351 53.03725:41218 53.03762:145280 53.03798:447002 53.03835:795020 53.03872:1091539 53.03908:916813 53.03945:549608 53.03982:209109 53.04018:45252 53.04055:1886 55.01676:15097 55.…	C00146	HMDB0000228
Fraxetin	43.9152	2.58	209.042	200990656	[M+H]+	209.044	C10H8O5	7,8-dihydroxycoumarins	76.7	43.0144	55.01635:437 55.01674:3132 55.01713:12309 55.01751:23124 55.0179:32266 55.01829:26793 55.01867:15909 55.01906:5707 55.01945:1613 55.05314:1702 55.05352:5999 55.05391:10796 55.0543:14307 55.05469:10805 55.05508:5867 55.05546:1137 57.03233:849 57.03274:2193 57.03315:3459 57.03356:3866 57.03397:3134 57.03438:1750 57.06871:967 57.06911:2584 57.06953:4257 57.06993:4899 57.07034:4054 57.07075:2382 57.0…	C09265	---
2-(2-Hydroxypropan-2-yl)-2,3-dihydrofuro[3,2-g]chromen-7-one	49.0158	3.18	247.093	161353600	[M+H]+	247.096	C14H14O4	Linear furanocoumarins	76.6	20.5605	57.06913:3644 57.06954:6019 57.06995:7167 57.07035:6413 57.07076:4246 57.07117:1900 67.34099:6346 67.34151:36719 67.34204:50101 67.34256:38099 67.34309:16840 67.34518:14134 67.34571:33128 67.34623:42590 67.34676:31962 67.34728:9299 67.34781:3087 69.03106:3117 69.03161:9756 69.03215:30097 69.03269:56524 69.03323:81863 69.03378:73390 69.03432:44496 69.03487:17681 69.03542:2559 70.06284:3065 70.0634…	C09276	HMDB0030786
Herniarin	50.8974	2.28	177.052	1332538624	[M+H]+	177.055	C10H8O3	Coumarins and derivatives	76.6	92.7476	51.5887:6038 51.58905:10303 51.5894:12192 51.58975:10345 51.5901:5785 55.01675:6377 55.01714:16425 55.01752:28391 55.01791:34441 55.0183:29663 55.01868:17367 55.01907:6016 55.05315:5261 55.05353:14482 55.05392:24770 55.05431:29081 55.0547:24089 55.05508:13665 55.05547:4903 57.03234:6192 57.03275:12651 57.03316:18026 57.03357:19091 57.03398:14877 57.03439:7947 57.06871:6945 57.06912:15928 57.06953…	C09268	HMDB0029758
Nandrolone	62.1824	3.19	275.197	207587648	[M+H]+	275.201	C18H26O2	Estrogens and derivatives	76.6	101.524	55.05316:6135 55.05355:15575 55.05394:37216 55.05432:49419 55.05471:39683 55.0551:22542 55.05548:9047 55.05587:3513 57.03276:6174 57.03317:10456 57.03358:12245 57.03399:10424 57.0344:6359 61.63947:3697 61.63992:7473 61.64038:9616 61.64084:8433 61.6413:4762 65.8799:4080 65.8804:8112 65.88091:10587 65.88142:9861 65.88193:6409 67.05211:3712 67.05263:10220 67.05315:28880 67.05367:49437 67.05419:58681…	C07254	HMDB0002725
Diethyltoluamide	40.8433	2.68	192.136	3426277120	[M+H]+	192.138	C12H17NO	Toluamides	76.4	208.165	52.79226:32505 52.79263:45441 52.79299:49892 52.79335:42870 52.79372:26777 58.86882:27389 58.86925:50078 58.86968:60164 58.87011:50231 58.87054:27745 69.29006:66373 69.29061:174183 69.29116:283365 69.2917:259403 69.29225:161240 69.2928:52905 69.29335:18693 71.41477:19742 71.41534:44826 71.41592:59371 71.41649:51252 71.41706:27817 79.01268:25466 79.01334:45453 79.01401:53164 79.01468:43142 79.0153…	C10935	HMDB0250930
Scoparone	51.0511	2.89	207.062	1955222528	[M+H]+	207.065	C11H10O4	Coumarins and derivatives	76.4	113.136	53.84491:11127 53.84528:22279 53.84566:28522 53.84604:24634 53.84641:13101 55.01674:11989 55.01713:31232 55.01751:69163 55.0179:111515 55.01829:108790 55.01868:50542 55.01906:22070 55.01945:5719 55.05314:18667 55.05353:54119 55.05391:106757 55.0543:156161 55.05469:138914 55.05508:82894 55.05547:31628 55.05585:12780 57.06871:9863 57.06912:24817 57.06953:43612 57.06993:53758 57.07034:47837 57.07076…	C09311	HMDB0030818
Trichodesmine	37.1611	2.53	376.171	203472672	[M+Na]+	376.173	C18H27NO6	Pyrrolizines	76.4	35.943	55.01714:6358 55.01753:12610 55.01792:17100 55.0183:16487 55.01869:11152 55.01908:4685 55.05354:5264 55.05393:10441 55.05432:14108 55.0547:13598 55.05509:9061 55.05548:3669 56.04855:8424 56.04894:15256 56.04934:19367 56.04974:17768 56.05014:11523 56.05053:4971 57.03235:7200 57.03276:17208 57.03317:35819 57.03358:47888 57.03399:37117 57.03439:16696 57.0348:7051 60.05463:6751 60.05508:13700 60.0555…	---	---
Isopimpinellin	51.2615	1.12	269.041	1223935744	[M+Na]+	269.042	C13H10O5	Linear furanocoumarins	76.3	192.74	67.05209:6915 67.0526:19935 67.05312:52980 67.05364:91723 67.05417:110932 67.05469:79095 67.05521:37251 67.05573:15457 68.16768:6992 68.16821:22685 68.16875:82057 68.16928:140530 68.16982:184765 68.17035:146001 68.17088:83172 68.17142:17439 68.99287:5964 68.99342:45753 68.99397:56480 68.99451:24023 68.99614:14861 68.99668:177793 68.99722:334517 68.99777:394211 68.99831:276756 68.99886:155256 68.9…	C02162	HMDB0034312
Octopamine, (-)-	39.3375	1.1	136.074	896722048	[M+H-H2O]+	136.075	C8H11NO2	1-hydroxy-2-unsubstituted benzenoids	76.3	12.902	53.68938:2952 53.68975:6272 53.69012:7940 53.69049:6746 53.69087:3705 53.87192:3816 53.87229:6718 53.87267:7710 53.87304:6264 53.87342:3485 55.01714:5479 55.01753:10429 55.01792:13441 55.01831:12080 55.01869:7145 55.01908:2092 60.61646:4652 60.61691:7807 60.61736:8520 60.61781:6491 60.61826:3295 65.03757:5608 65.03808:9828 65.03857:11719 65.03907:9757 65.03957:5352 67.05262:5516 67.05314:21093 67…	C04227	HMDB0004825
Apigenin dimethylether	52.6923	3.67	299.088	208751248	[M+H]+	299.091	C17H14O5	7-O-methylated flavonoids	76.2	34.1332	55.05354:3294 55.05393:6791 55.05431:8556 55.0547:7211 55.05509:3788 57.06913:5213 57.06954:9502 57.06995:11798 57.07036:10263 57.07077:5942 57.07117:1981 67.05314:3996 67.05366:6677 67.05418:7614 67.0547:6072 67.05522:3012 69.03204:3640 69.03259:7820 69.03313:10650 69.03367:10024 69.03422:6504 69.03476:2538 69.0685:1839 69.06905:5879 69.06959:8863 69.07014:8324 69.07068:4765 70.21326:4927 70.213…	C10019	HMDB0132454
(-)-Marmesin	47.814	3.28	247.093	587499776	[M+H]+	247.096	C14H14O4	Linear furanocoumarins	76	55.6218	63.03648:5362 63.03695:8873 63.03743:10319 63.0379:8531 63.03838:4602 65.03807:6988 65.03857:10975 65.03907:11534 65.03957:8335 65.04006:3950 67.05262:2909 67.05314:9456 67.05366:18632 67.05418:24857 67.0547:23394 67.05522:15313 67.05574:6531 67.52586:6142 67.52639:50214 67.52692:78742 67.52744:90880 67.52797:61788 67.5285:26024 67.5306:13074 67.53113:26671 67.53165:17625 67.53218:4607 69.03204:4…	C09278	HMDB0302268
2-Propenamide, N-(4-aminobutyl)-3-(4-hydroxy-3-methoxyphenyl)-	39.2678	3.29	265.151	666175872	[M+H]+	265.155	C14H20N2O3	Hydroxycinnamic acids and derivatives	76	59.417	50.41905:6848 50.41939:10912 50.41973:12050 50.42007:9411 50.42041:4721 55.01753:7997 55.01792:12046 55.01831:12697 55.01869:9561 55.01908:4651 55.80894:6252 55.80934:10430 55.80974:12185 55.81013:10266 55.81053:5802 56.04895:7108 56.04934:11310 56.04974:12370 56.05014:9661 56.05054:5053 60.0542:3097 60.05464:10366 60.05508:20872 60.05552:28066 60.05596:26568 60.0564:17514 60.05685:7376 67.33995:…	---	---
Lidocaine	41.6249	2.88	235.178	422305952	[M+H]+	235.18	C14H22N2O	m-Xylenes	76	60.7273	53.73641:1923 53.73679:4482 53.73716:6136 53.73753:5639 53.73791:3481 55.01714:2726 55.01752:4737 55.01791:5457 55.0183:4157 55.01869:1764 55.12295:3515 55.12334:5756 55.12373:6056 55.12411:4144 55.1245:1543 57.03235:2891 57.03276:5900 57.03316:8649 57.03357:9305 57.03398:7246 57.03439:3845 58.06369:673 58.06411:7565 58.06453:22236 58.06495:38307 58.06536:44793 58.06578:31133 58.0662:15973 58.066…	C07073	HMDB0014426
beta-Amyrin	60.7579	4.19	409.378	254327008	[M+H-H2O]-	409.382	C30H50O	Triterpenoids	75.9	93.5619	55.05292:3487 55.05331:7753 55.05369:21900 55.05408:37670 55.05447:47941 55.05486:35006 55.05524:18421 55.05563:2985 57.06832:2465 57.06873:6095 57.06914:17865 57.06955:30776 57.06995:36752 57.07036:26082 57.07077:13689 57.07118:3741 61.16851:3405 61.16897:5226 61.16942:5706 61.16988:4512 61.17033:2398 66.43259:2716 66.4331:4634 66.43361:5569 66.43413:4853 66.43464:3003 67.05229:3253 67.05281:992…	C08616	HMDB0249098
Imperialine	47.9821	4.97	430.327	163848896	[M+H]+	430.332	C27H43NO3	Cerveratrum-type alkaloids	75.9	17.3618	55.01636:1012 55.01674:1860 55.01713:2167 55.01752:1730 55.01791:934 56.04813:1463 56.04853:2365 56.04893:2575 56.04933:1920 56.04973:923 56.80265:1044 56.80305:1883 56.80346:2268 56.80386:1916 56.80427:1095 57.03193:1398 57.03234:2530 57.03275:3185 57.03315:2849 57.03357:1767 57.03397:846 60.05418:989 60.05462:1941 60.05507:2295 60.0555:1826 60.05595:997 61.02628:1242 61.02673:2149 61.02718:2840…	C10808	HMDB0256206
Metacetamol	39.5047	2.2	152.068	421118752	[M+H]+	152.071	C8H9NO2	Benzene and substituted derivatives	75.9	4.14245	53.03794:4724 53.03831:10806 53.03868:15678 53.03904:15644 53.03941:10824 53.03978:4987 55.01675:3105 55.01714:8097 55.01752:13896 55.01791:16499 55.0183:13899 55.01869:8112 55.01907:3033 55.05315:2411 55.05354:12839 55.05392:26044 55.05431:38049 55.0547:32138 55.05509:18275 55.05547:5283 55.05586:3019 57.03234:1971 57.03275:5791 57.03316:10202 57.03357:11867 57.03398:9454 57.03439:4884 59.04829:…	---	HMDB0245795
9-(2,3-dihydroxy-3-methylbutoxy)-7H-furo[3,2-g]chromen-7-one	51.3458	2.02	327.082	456265760	[M+Na]+	327.084	C16H16O6	Linear furanocoumarins	75.8	86.6616	50.36374:7536 50.36408:13590 50.36442:15592 50.36476:12225 50.3651:5975 54.57664:10002 54.57703:14151 54.57741:15246 54.57779:12403 54.57817:7221 55.05354:12258 55.05392:25065 55.05431:35218 55.0547:34809 55.05508:23931 55.05547:10455 57.06913:12066 57.06953:23214 57.06994:30230 57.07035:27985 57.07076:18029 57.07117:7019 60.04359:10121 60.04403:18813 60.04448:22064 60.04492:17180 60.04536:8219 6…	---	HMDB0030745
Melilotic acid	50.4467	2	149.058	1502208256	[M+H-H2O]+	149.06	C9H10O3	Phenylpropanoic acids	75.8	84.6834	51.02234:6342 51.02268:13305 51.02303:19689 51.02337:20786 51.02372:15604 51.02406:7825 51.02441:2035 51.48483:3652 51.48518:7094 51.48553:9146 51.48588:8363 51.48623:5287 51.68019:3732 51.68054:7257 51.68089:8855 51.68124:7301 51.6816:3763 53.03716:228 53.03753:12322 53.0379:53398 53.03826:107544 53.03863:162898 53.03899:154273 53.03936:97140 53.03973:44737 53.04009:12178 53.04046:2268 54.67467:…	C01198	HMDB0033752
Dubinidine	50.7994	2.12	298.103	534890528	[M+Na]+	298.105	C15H17NO4	Dihydrofuranoquinolines	75.7	41.5904	55.01675:2571 55.01713:5874 55.01752:8422 55.01791:8300 55.0183:5516 55.01868:2033 55.05353:3269 55.05392:6782 55.05431:9176 55.0547:8590 55.05508:5288 55.05547:1639 56.50982:3138 56.51022:5682 56.51063:6755 56.51103:5707 56.51143:3334 57.06871:4186 57.06912:7201 57.06953:8473 57.06994:6988 57.07035:3677 63.35092:3208 63.3514:5375 63.35188:6409 63.35235:5735 63.35283:3778 67.05209:4052 67.0526:11…	C10662	---
Phytosphingosine	51.1351	1.31	318.302	361449216	[M+H]+	318.3	C18H39NO3	Alkanolamines	75.6	1539581	51.06557:21370 51.06591:41147 51.06626:52387 51.0666:48317 51.06695:32342 54.04784:27797 54.04822:55255 54.04859:69897 54.04897:59430 54.04935:32259 55.0512:12758 55.05159:38146 55.05198:56875 55.05237:54908 55.05276:617 55.053:20369 55.05338:134610 55.05377:289913 55.05416:450170 55.05455:427648 55.05493:266110 55.05532:120156 55.05571:37170 56.04778:9843 56.04817:73285 56.04857:277688 56.04897:…	C12144	HMDB0004610
Scopolin	31.5117	0.72	377.084	88882904	[M+Na]+	377.084	C16H18O9	Coumarin glycosides	75.5	22.3457	54.18945:3099 54.18983:5309 54.1902:6224 54.19059:5224 54.19096:2956 69.03204:2213 69.03259:5329 69.03313:7814 69.03368:7867 69.03423:5384 69.03477:2143 70.06296:3389 70.06351:12776 70.06407:31715 70.06463:52582 70.06519:61134 70.06574:42651 70.0663:22252 70.06686:4828 70.54646:2982 70.54702:5164 70.54758:7206 70.54814:8011 70.54871:6834 70.54927:4200 72.93599:4782 72.93658:7746 72.93717:8699 72.…	C01527	HMDB0303366
7,4'-Dimethoxyisoflavone	52.2298	4.17	283.092	278784960	[M+H]+	283.096	C17H14O4	7-O-methylated isoflavonoids	75.4	40.4811	53.14729:7632 53.14765:14766 53.14802:18678 53.14839:16536 53.14875:9814 53.90606:8322 53.90643:13716 53.90681:16655 53.90718:14895 53.90756:9150 57.06913:5283 57.06954:12838 57.06995:17659 57.07036:16105 57.07077:9570 67.05262:9542 67.05314:18632 67.05366:26470 67.05418:28495 67.0547:23300 67.05522:14081 67.05574:5885 67.80247:8780 67.803:13825 67.80353:14882 67.80406:11395 67.80459:5863 68.1127…	---	---
Amphetamine	39.9648	0.58	158.095	671519232	[M+Na]+	158.094	C9H13N	Amphetamines and derivatives	75.4	28.8836	57.03192:1081 57.03233:7333 57.03273:23308 57.03314:40211 57.03355:52216 57.03396:40628 57.03437:23467 57.03478:7814 57.03519:3242 58.03558:4357 58.036:16365 58.03642:28894 58.03683:38119 58.03725:30053 58.03767:17518 58.03809:5752 58.03851:2465 63.74249:3175 63.74297:5245 63.74345:5963 63.74393:4794 63.74442:2543 67.05261:2568 67.05314:5765 67.05366:8571 67.05418:9062 67.0547:6705 67.05522:3123 …	C07514	HMDB0014328
Coniferyl alcohol	46.4817	0.53	203.067	668353024	[M+Na]+	203.068	C10H12O3	Methoxyphenols	75.4	60.09	53.41656:4511 53.41693:8757 53.4173:11284 53.41767:10159 53.41804:6245 60.04233:7365 60.04277:24716 60.04322:86023 60.04366:197517 60.0441:318781 60.04454:352570 60.04498:240794 60.04542:124588 60.04586:31802 60.0463:4408 61.66701:5512 61.66747:9210 61.66793:10664 61.66838:8870 61.66885:4960 63.52008:5618 63.52057:9857 63.52104:11262 63.52152:8709 63.522:4018 68.0483:7618 68.04884:13191 68.04937:…	C00590	HMDB0012915
Isovaleric acid	40.9409	0.88	125.058	591435968	[M+Na]+	125.057	C5H10O2	Branched fatty acids	75.4	6.64422	51.02234:3929 51.02269:7857 51.02303:10810 51.02338:10590 51.02372:7200 51.02407:3055 53.00095:3185 53.00132:6899 53.00169:23168 53.00205:41625 53.00242:56275 53.00278:45804 53.00315:26886 53.00352:9586 53.00388:3609 53.03754:4501 53.03791:21164 53.03827:42755 53.03864:64480 53.03901:59566 53.03937:36827 53.03974:15954 53.0401:4309 55.01675:5123 55.01714:13963 55.01752:26642 55.01791:37207 55.018…	C08262	HMDB0000718
Lycorine	46.6641	3.59	288.119	899827584	[M+H]+	288.123	C16H17NO4	Lycorine-type amaryllidaceae alkaloids	75.3	44.5565	56.04894:8827 56.04934:15951 56.04974:18162 56.05013:14203 56.05053:7473 59.53324:7989 59.53368:12487 59.53411:13937 59.53455:11423 59.53498:6597 68.43915:6462 68.43968:10921 68.44022:12962 68.44076:11027 68.44129:6222 69.65747:5377 69.65803:13162 69.65858:19971 69.65913:21105 69.65968:15650 69.66023:8139 70.06284:5306 70.0634:14989 70.06396:38031 70.06451:59455 70.06507:59326 70.06563:37241 70.0…	C08532	HMDB0254256
Abscisic acid	51.5842	3.7	247.129	761873024	[M+H-H2O]+	247.133	C15H20O4	Abscisic acids and derivatives	75.2	58.1536	55.01675:6604 55.01714:21728 55.01752:42785 55.01791:81504 55.0183:67240 55.01869:37182 55.01907:15969 55.01946:6665 55.05315:5969 55.05354:20216 55.05392:38116 55.05431:47687 55.0547:41514 55.05509:24615 55.05547:9081 57.03275:13803 57.03316:26348 57.03357:34135 57.03398:32173 57.03439:22385 57.0348:11100 57.06913:10152 57.06954:19896 57.06995:24168 57.07035:19721 57.07076:10237 67.05209:7491 67…	C06082	HMDB0036093
Calycanthine	45.5406	2.37	369.207	223013376	[M+Na]+	369.205	C22H26N4	Aminoquinolines and derivatives	75.2	29.9465	51.87347:2096 51.87382:3512 51.87418:4179 51.87453:3656 51.87489:2271 55.01675:1699 55.01713:4842 55.01752:8430 55.01791:10136 55.01829:8731 55.01868:5279 55.01907:2054 56.04893:1335 56.04933:3465 56.04973:4751 56.05013:4204 56.05053:2257 57.03275:2797 57.03316:5585 57.03357:7420 57.03397:6841 57.03438:4238 57.03479:1469 60.0529:3283 60.05334:4799 60.05379:7590 60.05423:22381 60.05467:71073 60.05…	C10573	HMDB0029561
2-Amino-4-octadecene-1,3-diol	54.5871	1.51	322.27	156524192	[M+Na]+	322.272	C18H37NO2	Alkanolamines	74.9	188.877	55.05278:1165 55.05317:3716 55.05355:7664 55.05394:11102 55.05433:11842 55.05471:9429 55.0551:5533 55.05549:2315 57.06873:1920 57.06914:4850 57.06955:8338 57.06996:10374 57.07037:9435 57.07078:6112 57.07119:2612 67.05211:2494 67.05263:7787 67.05315:18957 67.05367:31072 67.05419:35274 67.05471:24093 67.05524:11904 67.05576:2364 68.15064:2531 68.15118:3940 68.15171:4452 68.15224:4006 68.15278:2963 …	C00319	HMDB0000252
Verticine	49.5684	4.87	432.342	34066823168	[M+H]+	432.347	C27H45NO3	Cerveratrum-type alkaloids	74.9	11598	55.3113:331887 55.31169:623334 55.31208:750519 55.31247:618573 55.31286:324728 55.472:321305 55.47239:597716 55.47278:736298 55.47318:637215 55.47357:369001 66.18421:273132 66.18472:587961 66.18523:781580 66.18575:687507 66.18626:375109 67.63757:2455118 67.6381:5208832 67.63863:7072893 67.63915:5346551 67.63968:3082710 67.64021:1469401 67.64074:387996 96.8444:647528 96.8453:2434764 96.8462:430854…	C10830	HMDB0256205
Peonidin 3-O-glucoside	49.9222	4.72	463.118	640959616	[M]+	463.123	C22H23O11	Flavonoid O-glycosides	74.8	105.712	51.34427:7516 51.34462:10932 51.34497:11502 51.34531:8834 51.34566:4626 53.66735:3570 53.66773:8677 53.6681:12367 53.66847:11681 53.66885:7260 67.0526:2891 67.05312:8673 67.05364:13343 67.05416:13605 67.05468:9591 67.05521:4437 68.93367:1971 68.93421:10751 68.93475:22246 68.9353:28798 68.93584:20042 68.93639:3361 68.93747:6907 68.93801:9987 68.93855:11655 68.9391:9673 68.93964:6034 69.03148:7578 …	C12141	HMDB0013689
Murracarpin	51.6122	2.01	313.103	5287590912	[M+Na]+	313.105	C16H18O5	Coumarins and derivatives	74.6	1067.13	55.05352:44053 55.05391:89930 55.0543:120515 55.05469:112419 55.05508:72196 55.05546:28801 57.06871:22120 57.06911:60811 57.06953:105777 57.06993:128234 57.07034:110898 57.07075:66285 57.07116:24598 58.33147:27291 58.33189:53840 58.33231:63516 58.33274:49123 58.33316:23537 61.07377:31454 61.07423:55545 61.07468:63963 61.07513:49608 61.07558:23297 67.05215:16022 67.05267:102750 67.05319:329508 67.…	---	---
Pseudoephedrine	36.0717	2.28	166.12	398529376	[M+H]+	166.123	C10H15NO	Phenylpropanes	74.6	36.0857	55.01752:2521 55.01791:4868 55.01829:6402 55.01868:5812 55.01907:3536 55.01945:1183 55.05353:1235 55.05392:3004 55.05431:5097 55.05469:5781 55.05508:4313 55.05547:1795 56.04933:15015 56.04973:30109 56.05013:42021 56.05052:34300 56.05092:21367 56.05132:10850 56.05172:1751 57.03275:1721 57.03316:3697 57.03357:6506 57.03397:9059 57.03438:8539 57.03479:5785 57.0352:2677 57.03561:679 57.36343:1540 57.…	C02765	HMDB0001943
2-Propenal, 3-(4-hydroxy-3-methoxyphenyl)-	37.9286	2.28	179.068	5298075136	[M+H]+	179.07	C10H10O3	Methoxyphenols	74.5	179.271	55.01612:50355 55.0165:83244 55.01689:237599 55.01728:604048 55.01766:1013460 55.01805:1246090 55.01844:918094 55.01883:507923 55.01921:126587 55.05316:32929 55.05354:82734 55.05393:130123 55.05432:144042 55.05471:113744 55.0551:60478 55.84574:51019 55.84613:81550 55.84653:91439 55.84692:74715 55.84732:41632 57.03235:53619 57.03276:120302 57.03317:186447 57.03358:206908 57.03399:164964 57.0344:89…	C02666	HMDB0141782
Abrine	44.041	0.53	241.094	550694144	[M+Na]+	241.095	C12H14N2O2	Amino acids and derivatives	74.5	34.6794	63.45675:4982 63.45723:8993 63.45771:10780 63.45819:9184 63.45867:5495 63.53401:4880 63.53449:8962 63.53497:10633 63.53545:8457 63.53593:4031 67.22585:4980 67.22636:8603 67.22689:9884 67.22741:7835 67.22794:3910 68.79656:4389 68.7971:8264 68.79765:9697 68.79819:7585 68.79873:3759 68.99507:5978 68.99561:13277 68.99615:17275 68.9967:14883 68.99887:9944 68.99942:20399 68.99996:15510 69.0005:7314 69.…	C02983	---
Desacetyllaurenobiolide	51.5421	4.06	249.145	1194362624	[M+NH4]+	249.149	C15H20O3	Prenol lipids	74.5	93.3238	51.82567:8467 51.82602:16102 51.82637:20667 51.82673:18749 51.82708:11460 55.01714:10708 55.01752:26229 55.01791:39901 55.0183:40756 55.01868:28171 55.01907:11999 55.05315:9245 55.05354:25899 55.05392:60604 55.05431:89123 55.0547:77367 55.05508:36374 55.05547:16051 55.05586:4931 57.03275:9097 57.03316:19421 57.03357:26349 57.03398:25229 57.03439:16973 57.03479:7115 58.33908:9349 58.33951:16081 58…	---	HMDB0036770
Zearalenone	1.36795	3.21	319.157	474240736	[M+H]+	319.154	C18H22O5	Zearalenones	74.5	70.4244	59.38844:11475 59.38887:16411 59.38931:17714 59.38974:14272 59.39018:7963 60.05378:11458 60.05422:46480 60.05466:164762 60.0551:320986 60.05554:475364 60.05598:438510 60.05643:272155 60.05687:117591 60.05731:30914 60.05775:10798 64.75249:10215 64.75298:16427 64.75348:18234 64.75397:14671 64.75446:8213 69.7237:8645 69.72425:19300 69.7248:29510 69.72536:32600 69.72591:25787 69.72646:13629 70.06171:…	C09981	HMDB0031752
2,3-Trimethylene-4-quinazolone	44.938	2.58	187.084	25476685824	[M+H]+	187.087	C11H10N2O	Quinazolines	74.3	1871.43	69.60899:198339 69.60954:326959 69.61008:362652 69.61064:247507 69.61119:69198 96.8435:240756 96.8444:377941 96.84531:381510 96.84621:256379 96.84711:107121 105.88083:148715 105.88187:274814 105.8829:330042 105.88393:284886 105.88496:171242 112.68546:123859 112.68658:281129 112.68772:381265 112.68886:351513 112.68999:218187 112.95139:212042 112.95254:329764 112.95367:372652 112.95481:305059 112.9…	C10659	---
3,4-Dimethoxycinnamic acid, (E)-	46.4817	2.21	191.068	244705216	[M+H-H2O]+	191.07	C11H12O4	Coumaric acids and derivatives	74	11.2881	55.01791:634 55.0183:5531 55.01868:10611 55.01907:7687 55.01945:4896 55.01984:2088 67.05313:1062 67.05365:2401 67.05417:4222 67.0547:4987 67.05521:3907 67.05573:1758 69.03258:1355 69.03312:2816 69.03366:4055 69.03421:4137 69.03475:2987 69.03529:1373 69.06904:1436 69.06958:3133 69.07013:4980 69.07067:5738 69.07121:4882 69.07176:2983 69.0723:1137 69.79109:1256 69.79165:2843 69.7922:4231 69.79276:46…	---	HMDB0034315
Coclaurine	41.3452	3.97	286.14	196721104	[M+H]+	286.144	C17H19NO3	Benzylisoquinolines	74	11.841	55.01714:2711 55.01753:4758 55.01792:5486 55.0183:4307 55.01869:2043 56.04855:2784 56.04894:6327 56.04934:9337 56.04974:9528 56.05014:6738 56.05053:3064 60.05463:2542 60.05508:5887 60.05552:8494 60.05596:8389 60.0564:5693 60.05684:2459 68.04884:3807 68.04936:5393 68.0499:5564 68.05043:4273 68.05096:2356 69.0315:2545 69.03204:6373 69.03259:13727 69.03313:21801 69.03368:20823 69.03422:12850 69.0347…	C06161	HMDB0303359
Tetrahydroharman-3-carboxylic acid	39.9648	3.38	231.109	2637206016	[M+H]+	231.113	C13H14N2O2	Harmala alkaloids	74	246.003	52.78535:12576 52.78571:20569 52.78608:22684 52.78644:17533 52.7868:8781 55.77061:12448 55.771:19324 55.7714:21317 55.77179:17373 55.77219:10011 56.04839:18914 56.04879:90277 56.04918:164840 56.04958:222808 56.04998:179411 56.05038:106921 56.05077:40821 56.05117:15919 69.07014:5239 69.07068:24176 69.07123:45656 69.07177:63325 69.07231:30902 69.07394:16082 69.07449:23532 69.07504:25685 69.07558:19…	---	HMDB0037942
Artemetin	52.2858	4.68	389.118	3596361728	[M+H]+	389.123	C20H20O8	7-O-methylated flavonoids	73.9	1179.87	55.05314:9752 55.05352:27663 55.05391:61202 55.0543:82459 55.05469:60828 55.05508:27729 55.05546:9965 57.87446:9419 57.87488:16253 57.8753:21306 57.87571:21609 57.87613:16544 57.87655:8917 67.85226:1467 67.85278:19242 67.85332:93579 67.85384:120856 67.85438:94666 67.8549:47681 67.85703:20946 67.85756:51607 67.85809:45432 67.85862:20665 67.85915:3980 71.04813:8819 71.04869:17048 71.04926:20724 71.…	---	HMDB0030095
Sorbic acid	16.4362	0.98	113.059	3056507392	[M+H]+	113.06	C6H8O2	Medium-chain fatty acids	73.9	34.8195	53.00097:5558 53.00133:16898 53.0017:44232 53.00206:74503 53.00243:82740 53.0028:53673 53.00316:24650 53.00353:1970 55.01675:9243 55.01714:22613 55.01753:51072 55.01792:69224 55.0183:57859 55.01869:25389 55.01908:10605 55.05315:9660 55.05354:28005 55.05393:52785 55.05432:72530 55.0547:57647 55.05509:32328 55.05548:11393 55.05587:4242 57.03197:10208 57.03238:51847 57.03279:151244 57.0332:257866 57…	---	HMDB0029581
5,6,7,8-Tetrahydro-4-methylquinoline	36.0438	2.53	148.11	357795744	[M+CH3OH+H]+	148.113	C10H13N	Quinolines and derivatives	73.8	26.4281	54.80951:2406 54.8099:4639 54.81028:5650 54.81067:4697 54.81105:2525 55.01715:2943 55.01753:5712 55.01792:6853 55.01831:5462 55.0187:2643 56.04775:2754 56.04815:5095 56.04855:19958 56.04895:47697 56.04934:77322 56.04974:83440 56.05014:55157 56.05054:26861 56.05093:6173 56.05133:888 59.04658:1499 59.04701:4858 59.04744:8879 59.04787:11109 59.0483:9885 59.04873:6105 59.04916:2414 60.05464:2799 60.0…	---	HMDB0029709
Xanthoxyline	39.1283	2.79	197.078	3272464384	[M+H]+	197.081	C10H12O4	Ketones	73.8	194.284	55.01676:51314 55.01714:116049 55.01753:238163 55.01792:352401 55.01831:312023 55.01869:193204 55.01908:56993 55.01947:14976 55.05279:6808 55.05318:95344 55.05357:345797 55.05395:642889 55.05434:909286 55.05473:786468 55.05511:473808 55.0555:184606 55.05589:30601 60.73839:29627 60.73884:53470 60.73929:63813 60.73974:54164 60.74019:31801 67.05262:30284 67.05314:82135 67.05367:141179 67.05418:16767…	C10726	HMDB0029645
Clerodin	37.2588	3.26	457.223	499724224	[M+Na]+	457.22	C24H34O7	Furofurans	73.7	99.0596	56.28648:7697 56.28688:13435 56.28728:15469 56.28769:12451 56.28809:6593 57.03276:10358 57.03316:20154 57.03357:26057 57.03398:23821 57.03439:15326 57.0348:6324 60.05338:41439 60.05382:72967 60.05426:200838 60.0547:605282 60.05514:1100510 60.05558:1543565 60.05602:1325800 60.05647:798360 60.05691:306291 60.05735:66846 60.05779:15072 60.05816:22123 60.05861:11760 60.05904:9182 61.02719:4813 61.027…	C09075	---
Icomucret	52.5244	3.19	303.228	4810784768	[M+H-H2O]+	303.231	C20H32O3	Hydroxyeicosatetraenoic acids	73.7	1475.7	55.05277:45880 55.05315:109888 55.05354:300643 55.05393:510452 55.05432:604661 55.05471:421719 55.05509:208892 55.05548:28689 57.06873:54544 57.06913:132900 57.06954:225603 57.06995:275212 57.07036:241935 57.07077:147806 57.07118:59013 67.0521:42256 67.05262:92665 67.05314:248319 67.05367:441513 67.05418:545215 67.0547:382913 67.05522:194358 67.05575:76909 69.06578:74760 69.06633:134817 69.06687:…	C04742	HMDB0003876
Cinnamamide	37.3986	1.88	148.074	2296635904	[M+H]+	148.076	C9H9NO	Cinnamic acid amides	73.6	96.1722	67.84009:16978 67.84061:80581 67.84115:147410 67.84167:154471 67.84221:105123 67.84274:58196 67.84327:10845 75.78204:10401 75.78266:17323 75.78329:19686 75.78391:15810 75.78454:8418 79.03933:7567 79.04:20617 79.04066:37941 79.04133:47087 79.042:40846 79.04266:24365 79.04333:8887 80.04721:8097 80.04789:18261 80.04857:25311 80.04925:23820 80.04993:14938 87.35725:11686 87.35802:19992 87.3588:21434 8…	---	HMDB0250263
Phenethylamine	14.0674	1.28	122.095	1162395008	[M+H]+	122.096	C8H11N	Phenethylamines	73.5	28.8153	53.03759:7092 53.03796:16666 53.03832:35693 53.03869:52839 53.03905:45130 53.03942:20696 53.03979:8319 55.01676:4301 55.01715:11239 55.01754:19203 55.01793:23366 55.01831:20582 55.0187:12681 55.01908:4843 65.03709:8160 65.03758:16579 65.03808:24571 65.03858:26728 65.03908:21070 65.03957:11398 65.04007:3877 67.05162:4930 67.05214:11704 67.05266:44149 67.05318:130328 67.0537:222529 67.05422:282070 …	C05332	HMDB0012275
Terbuthylazine	42.0306	1.88	230.115	225739504	[M+H]+	230.117	C9H16ClN5	Aminotriazines	73.5	12.386	55.01714:2962 55.01753:5459 55.01792:6272 55.01831:4928 55.01869:2596 55.05315:2176 55.05354:5906 55.05393:9827 55.05432:11202 55.05471:8985 55.05509:4870 55.05548:1557 56.04855:3518 56.04894:7213 56.04934:9858 56.04974:9645 56.05014:6733 56.05054:3216 57.03276:2986 57.03317:6339 57.03358:7770 57.03399:6173 57.03439:2986 59.04787:2294 59.0483:6429 59.04873:11980 59.04916:21826 59.04959:13801 59.0…	C18810	HMDB0258829
Desoxyadenosine	11.8383	3.49	252.106	417335360	[M+H]+	252.109	C10H13N5O3	Purine 2'-deoxyribonucleosides	73.4	10.7315	69.03151:3284 69.03205:8182 69.03259:13879 69.03314:16839 69.03368:14681 69.03423:8687 69.03477:2913 69.54129:4308 69.54184:7784 69.54239:9817 69.54294:8895 69.54349:5890 69.54459:5073 69.54514:8902 69.54569:11839 69.54624:11047 69.54679:6915 69.54734:2256 70.06235:2903 70.0629:8210 70.06345:30449 70.06401:77694 70.06457:129558 70.06512:150773 70.06568:105578 70.06624:55856 70.0668:15095 70.06735…	C00212	HMDB0000050
Samidin	62.1262	4.93	409.121	951123968	[M+Na]+	409.126	C21H22O7	Angular pyranocoumarins	73.4	277.077	55.05246:71781 55.05285:202067 55.05324:634644 55.05362:1785158 55.05401:3038062 55.0544:3860387 55.05479:2922048 55.05517:1660648 55.05556:478354 55.05595:78981 67.80196:390904 67.80248:786608 67.80302:955284 67.80354:685747 67.80407:388583 67.8046:75279 71.51907:57335 71.51964:98386 71.52021:113300 71.52079:96203 71.52136:60949 83.04489:294157 83.04561:449088 83.04633:1320584 83.04704:4341494 8…	C09310	---
Cyclopamine	50.1771	4.98	412.316	666562176	[M+H]+	412.321	C27H41NO2	Jerveratrum-type alkaloids	73.3	359.835	51.59537:2814 51.59572:6396 51.59607:8480 51.59642:7360 51.59677:4000 58.73495:4006 58.73538:6879 58.73581:7889 58.73623:6408 58.73666:3527 64.34277:4677 64.34325:7768 64.34374:8507 64.34424:6423 64.34473:3061 67.0526:3537 67.05312:6267 67.05364:7949 67.05416:7273 67.05468:4554 67.4906:5480 67.49112:45468 67.49165:67398 67.49217:78349 67.4927:51869 67.49323:20183 67.49533:7414 67.49586:22275 67.4…	C10798	HMDB0250664
D-Pipecolic acid	9.64945	2.21	130.085	1200329984	[M+H]+	130.087	C6H11NO2	Carboxylic acids and derivatives	73.3	16.7177	56.0482:7293 56.0486:26345 56.049:59371 56.04939:95380 56.04979:102667 56.05019:68149 56.05059:33795 56.05099:7110 56.05651:5067 56.05691:11629 56.05731:18236 56.0577:20451 56.0581:16597 56.0585:9301 56.0589:3008 57.03204:4799 57.03246:9530 57.03286:32038 57.03327:56529 57.03368:73118 57.03409:54330 57.0345:29663 57.0349:6484 57.06873:6514 57.06914:20490 57.06955:37689 57.06996:51772 57.07037:414…	---	HMDB0005960
Histamine	4.88118	0.98	112.086	34624225280	[M+H]+	112.087	C5H9N3	Primary amines	73.3	490.28	67.01671:94695 67.01723:192325 67.01775:253519 67.01827:233465 67.01879:147494 67.01931:58919 67.05315:122923 67.05367:208537 67.05419:240581 67.05471:192639 67.05523:100236 68.04674:102833 68.04727:210850 68.04781:731672 68.04833:2190335 68.04887:3738926 68.0494:4787670 68.04993:3659136 68.05047:2107773 68.05099:648474 68.05153:142055 68.05206:30003 69.9745:67727 69.97506:139313 69.97562:171694 …	C00388	HMDB0000870
p-Dimethylaminobenzaldehyde	3.78568	1.98	150.089	1784042240	[M+H]+	150.091	C9H11NO	Benzoyl derivatives	73.3	25.0144	52.5537:6535 52.55406:12590 52.55442:15163 52.55478:12845 52.55515:7428 53.43175:7957 53.43212:13522 53.43249:15844 53.43286:13900 53.43323:9125 55.24465:6942 55.24504:15110 55.24543:19942 55.24582:17834 55.24621:10331 56.04855:7356 56.04895:13521 56.04935:16189 56.04974:13177 56.05014:6518 60.06524:8528 60.06568:14273 60.06612:16192 60.06656:13007 60.067:6923 67.05263:8606 67.05315:20477 67.0536…	---	HMDB0246303
Tropic acid	37.9286	1.11	149.058	702287232	[M+H-H2O]+	149.059	C9H10O3	Beta hydroxy acids and derivatives	73.2	19.7361	53.03759:7858 53.03796:29797 53.03832:54082 53.03869:72264 53.03905:56462 53.03942:31858 53.03979:8130 55.01639:4943 55.01678:21243 55.01717:63416 55.01756:109435 55.01794:143054 55.01833:112104 55.01871:65049 55.0191:21377 55.01949:3271 55.26218:6198 55.26257:10245 55.26296:11939 55.26335:10248 55.26374:6266 56.38636:6909 56.38676:10890 56.38716:11866 56.38756:9173 56.38796:4813 65.03758:7979 65…	C01456	HMDB0062590
gamma-Glutamylphenylalanine	39.2538	4.18	295.125	514357984	[M+H]+	295.129	C14H18N2O5	Peptides	73.1	45.8182	55.01715:5702 55.01753:9023 55.01792:9871 55.01831:7547 55.01869:3540 56.04815:3183 56.04855:9585 56.04895:18951 56.04934:26167 56.04974:26501 56.05014:19920 56.05054:10936 56.05093:4402 56.33097:4130 56.33138:7657 56.33178:9313 56.33218:8061 56.33258:4775 60.0542:3385 60.05464:9105 60.05508:16859 60.05552:21757 60.05596:20209 60.0564:13305 60.05685:5688 63.10299:4640 63.10346:7745 63.10394:9062 …	---	HMDB0000594
Sorbate	43.0487	0.3	95.0483	468213280	[M-H2O+H]+	95.0486	C6H8O2	---	73	9.0475	51.02235:3599 51.02269:6960 51.02304:8853 51.02338:7782 51.02373:4491 53.00134:2796 53.00171:7400 53.00207:12068 53.00243:13864 53.0028:11637 53.00317:6904 53.00353:2452 53.03725:4530 53.03762:19300 53.03799:63036 53.03835:112825 53.03872:153142 53.03909:123730 53.03945:72581 53.03982:24475 53.04018:4529 54.25117:2843 54.25155:6073 54.25193:7559 54.25231:6133 54.25269:2959 55.01715:3290 55.01753:…	---	HMDB0029581
Butyric acid	42.8678	1.18	111.043	262989024	[M+Na]+	111.042	C4H8O2	Straight chain fatty acids	72.9	1.56742	52.41342:1667 52.41378:3158 52.41414:4024 52.4145:3727 52.41486:2497 53.00134:2908 53.0017:5509 53.00207:7240 53.00243:6848 53.0028:4534 53.00316:1849 53.03758:1776 53.03795:8696 53.03831:17413 53.03868:25104 53.03905:21494 53.03941:12783 53.03978:4604 53.04015:1841 55.01642:1099 55.0168:5531 55.01719:17639 55.01758:30938 55.01796:40946 55.01835:32375 55.01874:18653 55.01913:5773 55.01951:452 55.…	C00246	HMDB0000039
Phenobarbital	18.2364	3.09	233.089	444184096	[M+H]+	233.092	C12H12N2O3	Pyrimidones	72.9	14.0473	55.01714:1094 55.01753:3450 55.01792:5439 55.01831:5444 55.01869:3553 55.01908:1349 56.04815:2181 56.04855:5423 56.04895:12949 56.04934:21255 56.04974:23077 56.05014:15703 56.05054:8015 56.05093:2250 59.04787:1101 59.0483:3564 59.04873:6751 59.04916:8457 59.04959:7397 59.05002:4435 59.05045:1666 69.0315:1866 69.03204:5642 69.03259:12563 69.03313:19925 69.03368:20144 69.03422:12781 69.03477:5078 6…	C07434	HMDB0015305
Higenamine	43.3976	3.68	272.124	357104800	[M+H]+	272.128	C16H17NO3	Benzylisoquinolines	72.8	23.5976	53.03724:2127 53.03761:3009 53.03798:11341 53.03834:22591 53.03871:33795 53.03907:30973 53.03944:18731 53.03981:7591 53.04017:1172 55.01714:1729 55.01752:3469 55.01791:4882 55.0183:4921 55.01868:3436 55.01907:1497 56.18929:1646 56.18969:3055 56.19009:3713 56.19049:3014 56.19088:1467 58.84655:1684 58.84698:2925 58.8474:3527 58.84783:2992 58.84826:1694 60.05463:1993 60.05507:4194 60.05551:6211 60.0…	C06160	HMDB0033103
Artemisinin	43.2858	2.81	265.14	1272187520	[M+H-H2O]+	265.143	C15H22O5	Terpene lactones	72.6	109.925	51.80268:11635 51.80304:21218 51.80339:25282 51.80375:20843 51.8041:11500 55.01714:13737 55.01753:25749 55.01792:31286 55.01831:26174 55.01869:14580 55.05316:15731 55.05354:35902 55.05393:77995 55.05432:100000 55.05471:77665 55.05509:33145 55.05548:12932 55.88217:9223 55.88256:16508 55.88296:21203 55.88336:20791 55.88375:15528 62.01292:8841 62.01338:17791 62.01384:21664 62.01431:17316 62.01477:83…	C09538	HMDB0242246
Matrine	36.1135	3.68	249.192	378040704	[M+H]+	249.196	C15H24N2O	Matrine alkaloids	72.6	3.12598	51.64462:2051 51.64497:3936 51.64533:5163 51.64568:4932 51.64603:3423 53.89892:1862 53.8993:3551 53.89967:4361 53.90005:3724 53.90042:2111 54.08253:1690 54.08291:3541 54.08329:4542 54.08366:3991 54.08404:2359 55.01752:2256 55.01791:4171 55.0183:5098 55.01869:4480 55.01907:2831 55.05315:713 55.05354:3314 55.05392:7227 55.05431:9890 55.0547:9404 55.05509:6306 55.05547:2852 56.04814:1493 56.04854:42…	C10774	HMDB0243621
4-Aminophenylacetic acid	38.124	2.1	152.069	329781120	[M+H]+	152.071	C8H9NO2	Benzene and substituted derivatives	72.5	4.2823	50.27674:3091 50.27708:4858 50.27742:5445 50.27776:4343 50.27809:2251 53.03794:3658 53.03831:6990 53.03868:9176 53.03904:8772 53.03941:6082 53.03978:2850 55.01637:2848 55.01675:7285 55.01714:19893 55.01752:33695 55.01791:40025 55.0183:28216 55.01868:14596 55.01907:3077 55.05315:3614 55.05354:8809 55.05392:20516 55.05431:25259 55.0547:18545 55.05509:8540 55.05547:3527 56.04814:1845 56.04854:4960 5…	---	HMDB0246358
Epiandrosterone	51.6262	3.41	273.218	695819520	[M+H-H2O]+	273.221	C19H30O2	Androgens and derivatives	72.5	202.295	52.22998:7857 52.23034:12235 52.23069:14469 52.23105:13031 52.23141:8528 55.01673:7381 55.01712:19456 55.01751:43762 55.01789:63651 55.01828:52474 55.01867:29017 55.01905:12279 55.01944:5152 55.05245:5417 55.05284:10687 55.05323:33801 55.05362:99700 55.054:172078 55.05439:218429 55.05478:161906 55.05516:88943 55.05555:21110 57.03205:6331 57.03246:26030 57.03287:61300 57.03328:100401 57.03369:1123…	C07635	HMDB0000365
3-Dimethylaminophenol	3.9105	1.78	138.09	2983972864	[M+H]+	138.091	C8H11NO	Tertiary amines	72.4	29.5676	55.01656:8547 55.01694:26740 55.01733:73690 55.01772:126421 55.01811:159822 55.01849:119344 55.01888:65847 55.01927:14602 55.01986:16986 55.02024:20019 55.02063:16052 55.02102:7904 55.05355:12820 55.05394:27481 55.05432:38064 55.05471:37397 55.0551:26259 55.05548:12656 63.02509:8532 63.02557:16556 63.02604:20557 63.02652:18054 63.02699:11154 67.05263:12696 67.05315:52466 67.05367:93790 67.05419:1…	---	---
Cyanidin 3-rutinoside	49.0017	5.28	595.16	179315920	[M]+	595.165	C27H31O15+	Flavonoid O-glycosides	72.4	55.8955	50.38374:3818 50.38408:5800 50.38442:6276 50.38475:4941 50.38509:2679 55.05352:3451 55.05391:5809 55.0543:6695 55.05468:5533 55.05507:3169 55.08298:3723 55.08337:5599 55.08375:5970 55.08414:4633 55.08453:2464 56.04813:1835 56.04852:5563 56.04892:11478 56.04932:24313 56.04972:25644 56.05012:16734 56.05051:7440 56.05091:2906 57.03233:2472 57.03274:5777 57.03315:9201 57.03355:10735 57.03396:9205 57.…	C08620	HMDB0031458
1-Indanone, 6-(2-hydroxyethyl)-2,5,7-trimethyl-, (-)-	50.8974	2.89	219.135	1351497088	[M+H]+	219.138	C14H18O2	Indanones	72.2	427.36	53.02145:11993 53.02182:19209 53.02219:22225 53.02255:19046 53.02292:11404 55.01674:7188 55.01713:20409 55.01752:38057 55.0179:49395 55.01829:45212 55.01868:27608 55.01907:8924 55.05314:8296 55.05353:23750 55.05392:56203 55.0543:93797 55.05469:93945 55.05508:43967 55.05547:17934 57.03275:11230 57.03315:24897 57.03356:36778 57.03397:39262 57.03438:31583 57.03479:19676 57.0352:9706 57.06912:16432 5…	---	---
Suberic acid	46.3411	2.2	157.084	372998400	[M+H-H2O]+	157.086	C8H14O4	Medium-chain fatty acids	72.2	19.9941	53.03758:994 53.03795:2532 53.03831:4349 53.03868:5266 53.03905:4583 53.03941:2790 53.03978:1050 55.01639:1122 55.01678:5683 55.01717:17650 55.01755:30775 55.01794:40713 55.01833:32335 55.01871:18956 55.0191:6364 55.01949:1453 55.05206:2172 55.05244:6103 55.05283:18431 55.05322:57043 55.05361:157707 55.05399:266509 55.05438:340246 55.05477:261397 55.05516:151962 55.05554:47398 55.05593:9090 55.05…	C08278	HMDB0000893
N-Methylcorydaldine	13.9704	3.07	222.109	597035200	[M+H]+	222.112	C12H15NO3	Isoquinolones and derivatives	72	10.2419	54.48614:2282 54.48652:4779 54.4869:6048 54.48729:5122 54.48767:2741 63.8493:2531 63.84978:4502 63.85026:5547 63.85075:5013 63.85123:3203 69.0315:2003 69.03205:5120 69.03259:8226 69.03313:9529 69.03368:8065 69.03423:4696 69.03477:1618 69.98894:3720 69.98949:6820 69.99005:8274 69.99061:6832 69.99116:3587 70.06293:3291 70.06348:14475 70.06404:33679 70.0646:54619 70.06516:58341 70.06571:38626 70.066…	---	---
Skimmin	62.562	3.57	325.088	799384320	[M+H]+	325.092	C15H16O8	Coumarin glycosides	71.9	76.2518	57.03276:12101 57.03317:23159 57.03358:28953 57.03399:25352 57.0344:15511 69.03144:19595 69.03198:96451 69.03252:204880 69.03307:318446 69.03362:314041 69.03416:200934 69.03471:95637 69.03525:25344 69.03579:5988 69.64811:9112 69.64867:17556 69.64922:24015 69.64977:22406 69.65031:14224 71.01125:4507 71.01182:16808 71.01238:29894 71.01295:34093 71.01352:26383 71.01408:13270 81.03089:16181 81.03158:…	---	HMDB0258334
Carbaryl	36.2251	2.67	202.084	417753312	[M+H]+	202.086	C12H11NO2	Naphthalenes	71.7	22.9715	52.09494:1572 52.09529:2999 52.09565:3861 52.096:3522 52.09636:2196 55.01675:916 55.01714:3148 55.01753:5703 55.01791:6952 55.0183:6050 55.01869:3738 55.01908:1512 55.05354:2393 55.05393:4417 55.05431:5203 55.0547:4118 55.05509:2042 56.04854:2623 56.04894:5736 56.04934:8194 56.04974:8103 56.05014:5488 56.05053:2337 57.03235:2215 57.03276:5484 57.03316:8942 57.03357:10297 57.03398:8501 57.03439:49…	C07491	HMDB0249612
Palmitoyl glycerol	54.8096	3.21	313.27	6193560576	[M-H2O+H]+	313.273	C19H38O4	Monoacylglycerols	71.7	3655.24	55.05283:42144 55.05322:173599 55.0536:539311 55.05399:945138 55.05438:1245240 55.05476:966008 55.05515:552924 55.05554:157989 55.05593:8006 57.03163:84772 57.03204:254518 57.03244:782377 57.03285:2189875 57.03326:3722904 57.03367:4786132 57.03408:3680080 57.03449:2126092 57.0349:625670 57.03531:84169 57.06755:107152 57.06797:287067 57.06837:814084 57.06878:2502590 57.06919:7158756 57.0696:121926…	---	HMDB0245964
Caryophyllene Epoxide	51.9492	3.09	221.187	832842496	[M+H]+	221.19	C15H24O	Sesquiterpenoids	71.6	104.272	53.00133:4748 53.00169:12085 53.00206:19565 53.00242:22305 53.00279:18335 53.00315:10540 53.00352:3807 55.01675:3945 55.01714:11777 55.01752:22335 55.01791:29349 55.0183:27888 55.01868:19129 55.01907:9062 55.05309:8928 55.05348:43017 55.05387:88275 55.05425:133942 55.05464:125747 55.05503:78484 55.05542:34830 55.0558:9321 55.05619:2772 57.03234:8170 57.03275:21536 57.03316:41223 57.03357:58796 57…	---	HMDB0036789
Isoguanosine	51.5001	0.93	284.1	1123400704	[M+H]+	284.099	C10H13N5O5	Purine nucleosides	71.5	88.2674	56.71746:35024 56.71787:53159 56.71827:58871 56.71868:48666 56.71909:29073 57.17147:25369 57.17188:40205 57.17229:45472 57.1727:36466 57.17311:18093 68.00188:10989 68.0024:172776 68.00294:326513 68.00347:430784 68.004:331015 68.00453:193570 68.00507:80237 68.0056:20210 81.03154:35491 81.03223:66126 81.03292:83842 81.03362:76380 81.03431:49540 81.035:22192 81.06753:31449 81.06821:76884 81.06891:12…	C08432	---
skimmianine	49.6539	3.59	262.104	263780672	[M+H]+	262.107	C14H15NO4	Dihydrofuranoquinolines	71.5	24.4824	50.70274:3307 50.70308:5648 50.70342:7084 50.70377:6774 50.70411:4835 53.05737:3334 53.05773:5961 53.0581:7347 53.05847:6515 53.05883:3956 55.01714:4310 55.01752:8117 55.01791:10230 55.0183:9054 55.01869:5485 55.01907:1965 59.04743:1913 59.04786:5373 59.04829:17297 59.04872:31413 59.04915:42248 59.04958:33555 59.05001:19382 59.05045:5992 59.05087:2840 68.93314:105 68.93369:10136 68.93423:16093 68…	C10740	HMDB0258333
2-methyl-3-[(2S,3R,4S,5S,6R)-3,4,5-trihydroxy-6-(hydroxymethyl)oxan-2-yl]oxypyran-4-one	35.2215	3.97	289.088	635537728	[M+H]+	289.092	C12H16O8	Glycosyl compounds	71.4	10.7983	55.05355:2804 55.05394:4546 55.05432:5033 55.05471:3893 55.0551:1953 56.04855:1364 56.04895:3434 56.04935:5178 56.04974:5435 56.05014:4083 56.05054:2089 57.03236:1587 57.03276:4336 57.03317:8012 57.03358:10137 57.03399:9141 57.0344:5834 57.03481:2485 60.04317:1547 60.04361:3426 60.04405:5031 60.04449:5450 60.04493:4519 60.04537:2898 60.04581:1414 60.05464:2099 60.05508:4854 60.05552:7211 60.05597…	---	---
Aloenin	62.6466	2.03	433.108	161455248	[M+Na]+	433.111	C19H22O10	Glycosyl compounds	71.4	234.909	51.67949:1678 51.67984:3581 51.68019:4805 51.68055:4438 51.6809:2708 59.39798:2041 59.39842:3564 59.39885:4230 59.39929:3531 59.39972:1915 67.05314:2139 67.05366:4283 67.05418:5195 67.0547:4059 67.05522:1784 70.06341:2045 70.06396:5484 70.06451:8749 70.06507:9384 70.06563:6931 70.06618:3384 81.03157:2336 81.03226:5374 81.03295:7635 81.03365:7598 81.03434:5344 81.03503:2538 81.06756:1584 81.06825:…	---	---
Indole	50.9533	1.18	118.064	664316864	[M+H]+	118.065	C8H7N	Indoles	71.4	24.717	51.02235:7612 51.0227:15728 51.02304:20763 51.02339:19119 51.02374:12128 51.02408:4533 53.03727:7692 53.03764:26231 53.03801:83365 53.03837:149684 53.03874:206589 53.03911:173792 53.03947:102535 53.03984:37062 53.04021:3695 65.03758:8048 65.03809:14869 65.03858:16803 65.03908:12403 65.03957:5292 69.0854:12670 69.08594:35952 69.08649:58665 69.08703:35687 69.08757:20655 69.08812:7714 72.07875:9789 …	C00463	HMDB0000738
Oxacyclohexadecan-2-one	52.2718	1.32	263.197	1103667072	[M+Na]+	263.198	C15H28O2	Macrolides and analogues	71.4	190.686	51.91673:12591 51.91708:21993 51.91744:26087 51.91779:21953 51.91815:12552 55.05315:11597 55.05354:55224 55.05392:104553 55.05431:145585 55.0547:119383 55.05508:69159 55.05547:24542 55.05586:9010 57.06872:10999 57.06913:30538 57.06953:52513 57.06994:62215 57.07035:52880 57.07076:32039 57.07117:13305 59.04829:13856 59.04872:26823 59.04915:35395 59.04958:34292 59.05001:24585 59.05044:12448 63.92629…	---	HMDB0034455
Tyramine	35.6531	1.78	138.09	497623552	[M+H]+	138.091	C8H11NO	Phenethylamines	71.4	7.35944	53.03795:5805 53.03831:10333 53.03868:12893 53.03905:11773 53.03941:7794 53.03978:3502 55.01609:2659 55.01648:7527 55.01687:22875 55.01726:60815 55.01764:102171 55.01803:128418 55.01842:96653 55.0188:54438 55.01919:14317 55.05354:3981 55.05393:6925 55.05432:8309 55.0547:7128 55.05509:4145 59.42318:3510 59.42361:5956 59.42405:7027 59.42448:6017 59.42492:3553 60.81074:3291 60.81119:6065 60.81164:78…	C00483	HMDB0000306
3,3',4,5'-Tetrahydroxystilbene	47.6462	3.09	245.078	350407136	[M+H]+	245.081	C14H12O4	Stilbenes	71.3	17.1027	51.24602:1545 51.24637:2640 51.24672:2916 51.24706:2188 51.24741:1040 55.05313:1108 55.05351:6098 55.0539:13637 55.05429:21640 55.05468:21513 55.05507:13661 55.05545:6350 55.05584:1510 57.03234:1764 57.03275:3756 57.03316:8663 57.03357:13568 57.03398:12776 57.03439:8133 57.0348:2700 57.03521:850 59.04763:305 59.04806:6887 59.04848:16006 59.04892:25561 59.04935:24952 59.04978:15894 59.05021:7526 5…	C05901	HMDB0004215
Veratric acid	49.1869	0.32	205.047	289998464	[M+Na]+	205.047	C9H10O4	Methoxybenzoic acids and derivatives	71.2	21.8074	53.03831:2587 53.03868:4388 53.03904:4745 53.03941:3454 53.03978:1552 55.0152:1948 55.01559:4193 55.01598:4955 55.01637:3394 55.01682:7926 55.0172:24577 55.01759:45424 55.01798:63833 55.01837:54312 55.01875:32104 55.01914:11328 55.01953:1544 57.03275:2409 57.03316:3874 57.03357:4211 57.03398:3200 57.03439:1587 58.06368:1404 58.0641:3643 58.06452:7548 58.06494:14551 58.06536:16590 58.06578:8270 58…	---	HMDB0059763
Norvaline	11.492	0	100.075	280851488	[M-H2O+H]+	100.075	C5H11NO2	---	71.1	4.11143	53.03759:4296 53.03795:11587 53.03832:27694 53.03868:39104 53.03905:32343 53.03942:18406 53.03979:7304 53.04015:2936 53.19473:4823 53.1951:8735 53.19546:10470 53.19583:8737 53.1962:4889 54.03283:6981 54.0332:29420 54.03358:57033 54.03396:82080 54.03434:70005 54.03471:41474 54.03509:14751 54.03547:2607 54.0407:2664 54.04107:8229 54.04145:24412 54.04183:39348 54.0422:41282 54.04258:25511 54.04296:1…	---	HMDB0013716
N-Acetyl-D-glucosamine	38.7099	0.08	244.079	319772064	[M+Na]+	244.079	C8H15NO6	Aminosaccharides	71	32.4722	53.03794:3738 53.03831:7979 53.03868:12581 53.03904:14077 53.03941:11186 53.03978:6012 53.04014:1822 54.74529:2528 54.74567:4335 54.74606:5159 54.74644:4490 54.74683:2804 55.01752:3478 55.01791:5696 55.0183:6111 55.01868:4364 55.01907:1773 55.05354:4023 55.05392:8429 55.05431:11291 55.0547:10393 55.05509:6513 55.05547:2498 56.04854:1054 56.04894:4629 56.04934:9175 56.04974:11433 56.05013:9684 56.…	C00140	HMDB0000215
Tussilagone	35.7646	4.67	413.235	187641552	[M+Na]+	413.23	C23H34O5	Sesquiterpenoids	71	68.4467	57.03234:2018 57.03275:6350 57.03316:11692 57.03357:14365 57.03398:12242 57.03439:6974 57.0348:2333 60.05337:16237 60.05381:25229 60.05425:67985 60.05469:210316 60.05513:393089 60.05558:565630 60.05602:503047 60.05646:307130 60.0569:124993 60.05734:28932 60.05778:7841 60.05816:10333 60.0586:6545 60.05904:5305 60.05949:1257 61.02674:1794 61.02719:5368 61.02764:14928 61.02809:26465 61.02855:32345 6…	---	HMDB0040953
Arabinofuranosyluracil	51.2333	1.02	245.078	883196864	[M+H]+	245.077	C9H12N2O6	Pyrimidine nucleosides	70.8	109.366	55.05315:8329 55.05354:26649 55.05392:68221 55.05431:98036 55.0547:82711 55.05508:37515 55.05547:14602 59.04749:9731 59.04792:22603 59.04835:75084 59.04878:137630 59.04921:188618 59.04964:154677 59.05008:91301 59.05051:31429 59.05093:7287 67.05261:5476 67.05313:19434 67.05365:34736 67.05417:40357 67.0547:32312 67.05521:17455 67.05573:5947 68.71545:11543 68.71599:34014 68.71653:94006 68.71706:9738…	---	HMDB0246131
Hymecromone	40.9687	2.28	177.052	2862249216	[M+H]+	177.055	C10H8O3	7-hydroxycoumarins	70.8	71.4327	51.02234:5557 51.02268:14080 51.02303:24305 51.02338:29193 51.02372:24765 51.02407:14122 51.02441:4317 53.03757:6034 53.03794:32523 53.03831:68031 53.03867:103786 53.03904:97381 53.03941:60667 53.03977:26257 53.04014:6078 55.01633:7705 55.01672:40034 55.0171:148870 55.01749:285413 55.01788:415824 55.01826:374589 55.01865:231338 55.01904:100579 55.01942:26823 55.01981:5933 68.99561:6128 68.99615:1…	C03081	HMDB0059622
Methyl chlorogenate	46.3977	4.88	369.113	576999744	[M+H]+	369.118	C17H20O9	Cyclic alcohols and derivatives	70.7	41.6104	53.04235:5893 53.04272:10663 53.04308:12623 53.04345:10771 53.04382:6644 62.23677:8668 62.23723:13018 62.2377:14720 62.23816:12608 62.23863:7816 69.03205:9906 69.03259:18258 69.03314:23319 69.03368:21125 69.03423:13094 69.03477:4832 69.52369:6669 69.52425:16168 69.5248:27173 69.52534:32690 69.52589:28464 69.52644:17389 69.52699:6659 70.06286:5372 70.06342:21256 70.06397:46467 70.06453:74102 70.06…	---	---
Schisandrin B	37.8727	1.31	401.197	178040784	[M+H]+	401.196	C23H28O6	Hydrolyzable tannins	70.7	9.93809	50.73015:5095 50.73049:8133 50.73083:9059 50.73117:7279 50.73152:3996 55.05354:2775 55.05393:6526 55.05432:8893 55.05471:8036 55.0551:4728 55.37573:4146 55.37613:6379 55.37651:7417 55.37691:6695 55.3773:4532 56.04855:5870 56.04895:11700 56.04934:15992 56.04974:15648 56.05014:10863 56.05054:4977 60.0542:5439 60.05464:18394 60.05508:35502 60.05552:51415 60.05596:44832 60.0564:26067 60.05685:8489 61…	C10621	HMDB0257360
Curcumenol	51.5421	3.48	235.166	1203429120	[M+H]+	235.169	C15H22O2	Guaianes	70.6	356.292	53.03794:4580 53.03831:12906 53.03868:21069 53.03904:23499 53.03941:19003 53.03978:11225 55.01714:6812 55.01752:14521 55.01791:19488 55.0183:17815 55.01868:10609 55.05276:7149 55.05315:13851 55.05354:47243 55.05392:85488 55.05431:116356 55.0547:93135 55.05508:52620 55.05547:14766 55.05586:8709 57.03234:8771 57.03275:22954 57.03316:52666 57.03357:72294 57.03398:60106 57.03439:26927 57.0348:11846 5…	C16942	HMDB0033960
Catechol	44.8399	1.28	111.043	292982016	[M+H]+	111.044	C6H6O2	Catechols	70.5	3.39192	51.09501:1670 51.09536:2746 51.0957:3181 51.09605:2648 51.0964:1422 53.00134:1306 53.0017:3114 53.00207:4819 53.00243:5317 53.0028:4205 53.00317:2244 53.03722:1373 53.03759:4054 53.03795:13042 53.03832:22947 53.03868:30270 53.03905:23776 53.03942:13485 53.03978:3972 55.0164:1614 55.01678:7760 55.01717:23667 55.01756:40706 55.01794:53130 55.01833:41835 55.01871:24511 55.0191:8014 55.01949:1415 55.…	C00090	HMDB0000957
Kinetin	35.4721	2.58	216.085	269782944	[M+H]+	216.088	C10H9N5O	6-aminopurines	70.5	9.39685	53.03758:762 53.03795:5547 53.03831:11452 53.03868:17351 53.03905:16230 53.03941:10366 53.03978:3453 53.04015:1125 55.01676:768 55.01714:2724 55.01753:4925 55.01792:5832 55.01831:4720 55.01869:2494 55.01908:740 55.05315:1237 55.05354:2900 55.05393:4434 55.05432:4795 55.05471:3700 55.05509:1916 56.04855:1198 56.04894:3243 56.04934:5001 56.04974:5201 56.05014:3712 56.05054:1700 57.03235:1718 57.032…	C08272	HMDB0012245
Tricin	62.3371	4.78	331.076	591915264	[M+H]+	331.081	C17H14O7	3'-O-methylated flavonoids	70.5	92.0014	55.05354:5762 55.05392:9879 55.05431:11928 55.0547:10660 55.05508:6952 55.05547:3088 57.06839:4158 57.0688:6592 57.06921:25066 57.06962:45956 57.07003:62189 57.07044:48697 57.07085:28084 57.07125:8228 57.07167:1873 57.07199:6767 57.0724:8708 57.07281:8179 57.07322:5685 67.05261:2899 67.05313:7283 67.05365:12743 67.05418:15179 67.0547:12460 67.05521:6564 67.05573:1549 67.36769:5726 67.36822:47716 …	C10193	---
3-Hexenedioic acid	63.3198	2.08	145.048	7749266944	[M+H]+	145.05	C6H8O4	Medium-chain fatty acids	70.3	5.813	53.03753:27548 53.0379:115450 53.03826:218755 53.03863:306895 53.03899:257377 53.03936:152983 53.03973:57516 53.04009:14681 55.01677:16042 55.01715:42363 55.01754:75815 55.01793:140341 55.01831:86104 55.0187:54259 55.01908:22479 57.03196:19145 57.03237:38343 57.03278:122189 57.03318:211920 57.03359:266720 57.034:199268 57.03441:111694 57.03482:31756 57.03523:18818 68.94347:26637 68.94402:48651 68…	---	HMDB0000393
Hordenine	39.2817	2.38	166.12	547318912	[M+H]+	166.123	C10H15NO	Phenethylamines	70.3	19.2144	53.03794:2554 53.03831:5455 53.03867:7246 53.03904:6449 53.03941:3591 55.01675:2863 55.01714:7761 55.01752:13838 55.01791:17478 55.0183:16043 55.01868:10570 55.01907:4822 55.05315:4459 55.05354:9943 55.05392:15178 55.05431:16699 55.0547:13286 55.05508:7296 55.05547:2529 57.03275:4630 57.03316:8094 57.03357:9699 57.03398:8597 57.03439:5840 57.03479:3143 57.03684:3758 57.03725:6219 57.03765:7109 57…	C06199	HMDB0004366
Allocryptopine	7.93165	1.51	370.166	619404864	[M+H]+	370.165	C21H23NO5	Protopine alkaloids	70.2	19.2761	55.42893:3792 55.42932:6655 55.42971:7701 55.4301:6212 55.43049:3328 70.06119:1855 70.06174:8713 70.0623:10756 70.06286:33887 70.06342:125800 70.06397:329555 70.06453:549670 70.06508:660101 70.06564:481422 70.06619:268875 70.06675:83924 70.06731:21992 70.06786:7482 70.06842:3225 71.06633:1783 71.0669:6119 71.06747:12406 71.06804:17246 71.0686:17244 71.06918:12350 71.06974:6051 71.07031:2037 72.06…	C02134	HMDB0302683
Methyl syringate	47.562	0.62	235.057	393470624	[M+Na]+	235.058	C10H12O5	Hydroxybenzoic acid derivatives	70	23.9825	51.5757:1222 51.57605:2550 51.5764:3253 51.57675:2878 51.57711:1733 53.03794:1536 53.03831:2672 53.03868:3188 53.03904:2585 53.03941:1207 53.22564:1825 53.22601:2771 53.22638:3127 53.22675:2673 53.22711:1647 55.01675:993 55.01714:3002 55.01752:5981 55.01791:8140 55.0183:7881 55.01868:5415 55.01907:2489 57.03275:2346 57.03316:4270 57.03357:5043 57.03398:4122 57.03439:2269 61.02764:1271 61.02809:26…	---	HMDB0254615

## Sheet: Negative mode
Name	RT（min）	MS accuracy(mDa)	Precursor.m.z	Area	Adduct	Reference.m.z	Formula	Ontology	Total.score	S.N	MSMS.spectrum	KEGGID	HMDBID
1,2,4-Benzenetriol	4.889	3.32	125.021	359724160	[M-H]-	125.024	C6H6O3	Hydroxyquinols and derivatives	84.5	14.8494	55.01513:1251 55.01551:3341 55.0159:5906 55.01629:7389 55.01667:6746 55.01706:4471 55.01745:2065 67.01438:1017 67.01491:2808 67.01543:5302 67.01595:6958 67.01646:6579 67.01698:4465 67.01751:2057 69.02933:1234 69.02987:6516 69.03041:19148 69.03096:47013 69.0315:78055 69.03204:96747 69.03259:72948 69.03313:41852 69.03368:11953 69.03423:798 70.55754:1901 70.55811:2712 70.55867:2984 70.55923:2440 70.…	C02814	---
1,3-Dihydroxyanthraquinone	51.3176	4.92	239.03	700248128	[M-H]-	239.035	C14H8O4	Hydroxyanthraquinones	75.1	61.8475	55.43353:2537 55.43392:4845 55.43431:5814 55.4347:4742 55.4351:2495 64.99895:105214 64.99945:394569 64.99995:827523 65.00044:1289452 65.00095:1291586 65.00144:833645 65.00194:405223 65.00243:118151 65.00293:40049 65.00343:28748 65.00393:16663 65.00443:7651 65.00492:3366 66.00301:3286 66.00352:5840 66.00404:7515 66.00454:6977 66.00505:4483 68.46632:10917 68.46686:23538 68.46739:30125 68.46793:1241…	---	HMDB0036006
16-Hydroxypalmitic acid	54.2461	4.51	271.223	427652928	[M-H]-	271.228	C16H32O3	Long-chain fatty acids	71.7	1337.77	58.411:1052 58.41143:2304 58.41185:2800 58.41227:2263 58.4127:1200 63.94053:1391 63.94101:2382 63.9415:2829 63.94198:2391 63.94247:1368 65.01093:1945 65.01142:3256 65.01192:3700 65.01242:3008 65.01292:1674 66.00608:1696 66.00659:2782 66.0071:3205 66.00761:2714 66.00812:1622 67.81442:2295 67.81496:6072 67.81548:9002 67.81602:4141 67.81813:3232 67.81866:12599 67.81919:21243 67.81973:19889 67.82025:…	C18218	HMDB0006294
1H-Pyrrole-2-carboxaldehyde	37.2706	2.52	94.0268	133853888	[M-H]-	94.0293	C5H5NO	Organooxygen compounds	88.8	11.0696	52.69222:833 52.69258:1359 52.69294:1625 52.69331:1423 52.69367:867 59.63274:575 59.63318:1153 59.63362:1555 59.63405:1479 59.63449:950 65.8102:780 65.81071:1214 65.81121:1381 65.81172:1141 65.81223:632 66.02902:2133 66.02953:4811 66.03004:9042 66.03055:28669 66.03106:93159 66.03156:184304 66.03207:279751 66.03259:274084 66.0331:175840 66.0336:84005 66.03411:22530 66.03462:5041 66.03513:3158 66.0…	---	HMDB0036057
2',3'-Cyclic AMP	7.64047	5.03	328.04	953198592	[M-H]-	328.045	C10H12N5O6P	2',3'-cyclic purine nucleotides	79.7	242.005	67.91412:4526 67.91465:7177 67.91518:8000 67.91571:6245 67.91624:2958 67.93482:3408 67.93536:6499 67.93589:8353 67.93642:7773 67.93695:5210 67.98637:1599 67.9869:8587 67.98743:38362 67.98796:55479 67.98849:56559 67.98903:33918 67.98956:11563 78.95483:6105 78.9555:11741 78.95616:15168 78.95683:14233 78.95749:9875 78.95816:5011 79.75873:4500 79.75941:7250 79.76008:8037 79.76076:6300 79.76143:3316 9…	C02353	HMDB0011616
2',3'-Dihydroxyacetophenone	40.5914	3.32	151.036	939016000	[M-H]-	151.04	C8H8O3	Organooxygen compounds	83.7	32.2657	59.00832:5028 59.00875:10054 59.00918:8108 59.00977:18005 59.01019:47838 59.01062:105248 59.01105:168338 59.01148:190758 59.01191:132455 59.01234:69070 59.01277:15055 61.70387:4239 61.70433:6243 61.70479:7481 61.70525:6967 61.70571:4554 63.05561:3247 63.05609:6226 63.05656:7798 63.05704:6775 63.05751:3815 68.20007:4946 68.20061:20898 68.20114:40239 68.20168:60826 68.20221:62149 68.20274:38349 68.…	---	HMDB0029658
2,6-Dihydroxybenzoic acid	41.4725	4.02	153.015	374447104	[M-H]-	153.019	C7H6O4	---	84.6	15.0173	50.62833:5216 50.62867:8334 50.62901:9966 50.62935:8941 50.62969:5698 53.00742:4977 53.00778:8949 53.00815:10867 53.00851:9270 53.00888:5118 54.27153:4460 54.27191:8880 54.27229:11305 54.27267:10019 54.27305:6041 64.4248:4596 64.42529:8313 64.42578:10152 64.42627:8948 64.42676:5616 65.03475:2348 65.03525:14197 65.03574:58200 65.03624:128788 65.03674:204811 65.03724:215309 65.03773:143306 65.03823…	C21298	HMDB0013676
2'-Hydroxyacetophenone	44.7306	2.9	135.042	1010580544	[M-H]-	135.045	C8H8O2	Organooxygen compounds	87.6	61.1795	54.24045:2548 54.24083:5023 54.24121:6422 54.24159:5691 54.24197:3345 60.35508:2437 60.35553:4913 60.35597:6544 60.35642:6130 60.35686:3851 69.14732:2873 69.14787:6004 69.14841:8268 69.14896:8077 69.1495:5733 69.15005:3762 69.15114:8410 69.15168:11749 69.15223:11626 69.15277:7896 69.15332:3217 75.00405:3286 75.00467:6799 75.00529:9977 75.00591:10843 75.00652:8766 75.00713:4994 75.00775:1632 78.28…	C07189	HMDB0032568
2-Hydroxystearic acid	55.4884	4.81	299.254	82445864	[M-H]-	299.259	C18H36O3	Fatty Acyls	75.3	165.223	60.76361:569 60.76406:1413 60.76451:1951 60.76496:1805 60.76541:1121 65.01043:452 65.01093:1428 65.01142:2306 65.01192:2512 65.01242:1958 65.01292:1079 66.00608:1098 66.00659:2002 66.0071:2461 66.00761:2129 66.00812:1236 70.56821:1369 70.56878:2256 70.56934:2669 70.5699:2336 70.57047:1461 70.57103:618 75.00405:796 75.00466:1444 75.00528:1746 75.0059:1531 75.00652:967 80.96049:741 80.96118:1828 80…	C03045	HMDB0062549
2-Methylbenzaldehyde	45.8726	2.89	119.047	3711108096	[M-H]-	119.05	C8H8O	Benzene and substituted derivatives	78.1	303.703	52.94781:14140 52.94818:23384 52.94854:26925 52.94891:22398 52.94927:12608 68.98944:20048 68.98998:26534 68.99053:28023 68.99107:24848 68.99162:18154 69.14732:7721 69.14787:25542 69.14841:44562 69.14896:49955 69.14951:37903 69.15005:21170 69.1506:16551 69.15114:27038 69.15169:39306 69.15223:38944 69.15278:25015 69.15332:8190 71.94185:14926 71.94243:25817 71.94301:30184 71.94359:24603 71.94417:127…	C07214	HMDB0029636
2-Propenoic acid, 3-(4-hydroxyphenyl)-, (2Z)-	51.008	3.82	163.036	432675104	[M-H]-	163.04	C9H8O3	Hydroxycinnamic acids	71.4	27.8112	51.60681:1883 51.60716:2986 51.60751:3542 51.60786:3361 51.60821:2612 57.0368:1730 57.03721:2838 57.03762:3267 57.03803:2807 57.03844:1764 59.00969:2105 59.01012:7744 59.01055:19972 59.01098:33147 59.01141:40769 59.01184:30688 59.01227:17523 59.0127:5086 59.01313:419 59.96209:1359 59.96254:2948 59.96297:3950 59.96342:3645 59.96386:2311 61.00467:1508 61.00512:2812 61.00557:3498 61.00602:3183 61.00…	---	---
2-Pyrrolecarboxylic acid	18.6881	3.42	110.021	117571792	[M-H]-	110.025	C5H5NO2	Pyrrole carboxylic acids	70.9	3.59113	62.63837:1147 62.63884:2105 62.63931:2530 62.63978:2087 62.64025:1085 66.02901:619 66.02953:3183 66.03003:7908 66.03054:29507 66.03105:98617 66.03156:197256 66.03207:302088 66.03258:300926 66.03309:195126 66.03359:95737 66.0341:26458 66.03461:5723 66.03512:2803 66.03563:1712 67.01439:1353 67.01491:4898 67.01543:9927 67.01595:15357 67.01647:15549 67.01699:9838 67.01751:4389 67.01803:403 68.00977:1…	C05942	HMDB0004230
3-(3,4-Dihydroxyphenyl)prop-2-enoic acid	45.8293	4.22	179.031	480689600	[M-H]-	179.035	C9H8O4	Hydroxycinnamic acids	81.8	7.53846	51.79226:2212 51.79262:3918 51.79297:4687 51.79332:3975 51.79368:2305 59.00965:1872 59.01008:10857 59.01051:31431 59.01094:53900 59.01137:68589 59.0118:52816 59.01223:30825 59.01266:9751 59.01309:1352 61.23717:1825 61.23763:3520 61.23808:4631 61.23853:4486 61.23899:3204 69.10752:2466 69.10807:6914 69.10861:16750 69.10915:21708 69.1097:16207 69.11024:8353 69.11079:3554 71.00932:4099 71.00989:16788…	---	---
3-(3-Hydroxyphenyl)-2-propenoic acid	45.8438	3.82	163.036	6434307072	[M-H]-	163.04	C9H8O3	Hydroxycinnamic acids	86.9	773.198	50.75498:45052 50.75532:91199 50.75566:116523 50.75601:103129 50.75635:62232 59.35593:55407 59.35636:107441 59.35679:132421 59.35723:113191 59.35766:64237 74.05997:73570 74.06058:106551 74.06118:117781 74.06178:97328 74.06239:55146 93.02959:81815 93.03044:164985 93.0313:223179 93.03214:216908 93.033:153281 93.03385:75789 94.2482:47788 94.24906:91018 94.24993:117252 94.2508:109546 94.25167:71056 9…	---	HMDB0001713
3,4-Dihydroxyphenylethanol	23.6931	3.63	153.052	552906752	[M-H]-	153.056	C8H10O3	Tyrosols	83.1	9.56841	56.75879:5990 56.7592:10753 56.75961:13782 56.76001:13014 56.76041:8736 66.03101:8668 66.03152:15330 66.03204:19105 66.03254:16844 66.03305:9953 66.03356:3456 69.54385:4467 69.5444:11152 69.54495:16720 69.5455:16546 69.54605:10915 69.5466:5893 69.54715:6983 69.5477:12779 69.54825:16567 69.5488:13904 69.54935:6950 80.76051:5757 80.76119:10330 80.76188:11931 80.76257:9557 80.76325:4980 81.03032:574…	---	HMDB0005784
3,4-Methylenedioxybenzaldehyde	46.834	3.46	149.02	236673520	[M-H]-	149.024	C8H6O3	Benzodioxoles	79.1	13.3206	52.5409:655 52.54126:1052 52.54163:1157 52.54199:887 52.54235:452 59.00961:485 59.01004:2361 59.01047:4872 59.0109:7599 59.01133:8315 59.01176:5550 59.01219:2658 59.01262:205 71.00939:793 71.00996:1850 71.01053:2956 71.01109:4935 71.01167:3481 71.01223:1727 71.0128:751 71.63206:565 71.63264:934 71.63322:1120 71.63379:1018 71.63436:686 77.03496:774 77.0356:3080 77.03624:5420 77.03689:7110 77.03753…	C10812	HMDB0032612
3-Hydroxybenzoic acid	50.1039	3.61	137.021	4775064576	[M-H]-	137.024	C7H6O3	Hydroxybenzoic acid derivatives	85.3	440.925	58.58031:42286 58.58074:65466 58.58117:74638 58.58159:59223 58.58202:28927 65.03629:57795 65.03679:84835 65.03729:86517 65.03779:61694 65.03828:28333 78.70722:46346 78.70788:68347 78.70854:74034 78.70921:61473 78.70987:37656 90.59514:41559 90.59595:73275 90.59677:86685 90.5976:73238 90.59841:42456 93.02531:6175 93.02617:333514 93.02702:559062 93.02787:1044418 93.02872:4193844 93.02957:14654265 93…	C00587	HMDB0002466
3-Hydroxybenzyl alcohol	32.9798	3.52	123.042	287855008	[M-H]-	123.045	C7H8O2	Benzyl alcohols	80.9	4.9703	50.00111:2156 50.00144:3566 50.00178:3980 50.00211:3144 50.00245:1663 53.90182:1830 53.90219:3313 53.90257:4176 53.90294:3810 53.90332:2451 62.18709:1650 62.18755:3061 62.18801:3695 62.18848:3108 62.18895:1713 67.01438:961 67.0149:3449 67.01542:7276 67.01595:10451 67.01646:15413 67.01698:8027 67.0175:4183 67.01802:1567 67.0628:1466 67.06332:2967 67.06384:3878 67.06436:3495 67.06488:2059 68.9259:2…	C03351	HMDB0059712
3-Hydroxyflavone	62.1956	4.99	283.056	3623442176	[M+FA-H]-	283.061	C15H10O3	Flavonols	79.8	553.03	53.78191:19794 53.78228:37557 53.78265:46988 53.78303:41873 53.7834:25869 55.47506:17195 55.47545:34252 55.47584:45204 55.47623:43583 55.47662:30941 68.90636:24764 68.9069:59274 68.90744:110625 68.90798:118810 68.90852:98579 68.90907:57154 68.90961:20975 72.28685:17379 72.28743:35768 72.28802:48013 72.2886:45162 72.28918:28837 77.6861:18901 77.68675:36203 77.6874:45755 77.68805:40508 77.6887:2413…	C01495	HMDB0031816
3-Hydroxyhexadecanoic acid	53.89	4.03	271.223	64723272	[M-H]-	271.227	C16H32O3	Fatty Acyls	78.2	183.624	53.16847:532 53.16884:994 53.16921:1252 53.16958:1145 53.16994:754 58.03893:633 58.03935:1007 58.03977:1165 58.04019:1037 58.04061:702 59.00916:1063 59.00959:12591 59.01001:56240 59.01044:177939 59.01088:315237 59.01131:429938 59.01173:359404 59.01217:217893 59.0126:87312 59.01302:26258 59.01345:8547 59.01389:4952 59.01432:419 65.01044:335 65.01093:987 65.01143:1991 65.01192:2679 65.01242:2533 65…	---	HMDB0061658
3-Hydroxypicolinic acid	37.2706	3.12	138.016	215083936	[M-H]-	138.019	C6H5NO3	Pyridines and derivatives	86.5	13.3629	50.82502:627 50.82536:994 50.82571:1124 50.82605:912 50.82639:487 55.01551:496 55.0159:1344 55.01628:2059 55.01667:2109 55.01706:1477 55.01745:668 66.02902:558 66.02953:1308 66.03004:2206 66.03055:7248 66.03106:24194 66.03157:48968 66.03207:75362 66.03259:75215 66.0331:48482 66.0336:23376 66.03411:5941 66.03462:981 66.03513:521 67.0149:1003 67.01543:3311 67.01595:5752 67.01646:6743 67.01698:4624 …	C18620	HMDB0013188
3-Methylkaempferol	51.9922	4.62	299.051	396549408	[M-H]-	299.056	C16H12O6	3-O-methylated flavonoids	74.5	79.6643	52.7227:4842 52.72306:7780 52.72343:9309 52.72379:8595 52.72416:6043 61.86231:3723 61.86277:6640 61.86324:8120 61.8637:7135 61.86416:4290 68.36651:2431 68.36704:10555 68.36758:19735 68.36811:22122 68.36865:8999 68.3708:4747 68.37133:15800 68.37186:17081 68.37241:10609 68.37294:4668 68.46741:5423 68.46795:8538 68.46848:10030 68.46902:9097 68.46956:6258 82.97184:4141 82.97256:6815 82.97327:7925 82.…	C05902	HMDB0302564
3-Methylquercetin	51.191	4.63	315.046	314484416	[M-H]-	315.051	C16H12O7	Flavonols	80.1	29.8116	59.01003:3704 59.01046:11375 59.01089:21445 59.01132:28018 59.01175:26248 59.01218:17451 59.01261:7952 65.03529:4963 65.03579:15562 65.03629:44702 65.03678:68543 65.03728:69011 65.03778:43795 65.03828:19738 65.03877:7307 67.01437:3403 67.01489:9840 67.01541:19784 67.01593:27359 67.01645:27035 67.01698:18961 67.01749:8673 67.32084:14447 67.32137:28947 67.32189:14037 67.32398:28588 67.32451:94582 6…	C10084	HMDB0002655
4',5,7-trihydroxy-3'-methoxyflavone	51.2894	4.62	299.051	5896942080	[M-H]-	299.056	C16H12O6	3'-O-methylated flavonoids	82.5	1568.29	51.79155:22408 51.7919:43771 51.79226:55211 51.79261:49900 51.79296:32731 59.28269:23337 59.28312:50062 59.28356:65999 59.28399:58062 59.28442:32742 64.6367:37032 64.63719:59110 64.63768:65112 64.63818:50895 64.63867:26398 67.84676:31137 67.84729:180309 67.84782:332699 67.84835:495027 67.84888:490142 67.84941:301818 67.84994:115976 67.85105:91198 67.85158:86085 67.85211:46130 67.85264:7091 68.835…	C04293	HMDB0030667
4-Hydroxybenzaldehyde	49.7135	3.62	121.026	1044493184	[M-H]-	121.03	C7H6O2	---	76.8	24.0795	55.5178:3231 55.5182:6495 55.51859:8388 55.51898:7584 55.51937:4598 67.44256:2770 67.44308:16271 67.44361:27512 67.44414:56031 67.44466:91137 67.44519:115749 67.44571:87340 67.44624:46330 67.44676:2051 93.02876:4653 93.0296:12081 93.03046:20618 93.0313:37168 93.03216:27767 93.033:14838 93.03386:7086 94.02385:6162 94.02471:18032 94.02557:34649 94.02644:49753 94.02731:43361 94.02818:26106 94.02904:…	C00633	HMDB0011718
4-Hydroxycoumarin	43.3698	4.01	161.02	379271584	[M-H]-	161.024	C9H6O3	4-hydroxycoumarins	76	9.42492	55.0155:1899 55.01589:3283 55.01627:3821 55.01666:3176 55.01705:1789 57.03053:1704 57.03094:6717 57.03135:15838 57.03176:26709 57.03217:36095 57.03257:30822 57.03298:18067 57.03339:5938 58.00245:1461 58.00287:3345 58.00329:4765 58.00371:4708 58.00413:3227 58.00455:1419 59.00892:8209 59.00935:19120 59.00978:41506 59.01021:105537 59.01064:223285 59.01107:353278 59.0115:393042 59.01193:270292 59.012…	C20414	HMDB0003654
4-Hydroxyphenylacetic acid	40.1725	3.92	151.036	452370272	[M-H]-	151.04	C8H8O3	1-hydroxy-2-unsubstituted benzenoids	76.3	15.1758	54.7022:1691 54.70258:2691 54.70296:3188 54.70335:2794 54.70373:1675 55.01589:1828 55.01628:3429 55.01667:3919 55.01705:2886 55.01744:1201 57.03109:1304 57.0315:3359 57.03191:5490 57.03231:6136 57.03272:4813 57.03313:2544 57.03354:736 58.00288:2130 58.0033:3205 58.00372:3608 58.00414:2951 58.00455:1599 59.00923:1855 59.00965:8556 59.01009:29090 59.01052:78292 59.01095:131785 59.01138:165335 59.01…	C00642	HMDB0000020
4-Hydroxyphenylpyruvic acid	47.8033	4.22	179.031	416132704	[M-H]-	179.035	C9H8O4	Phenylpyruvic acid derivatives	78.1	7.41804	57.0315:2479 57.03191:4023 57.03232:4407 57.03273:3271 57.03313:1476 59.00962:497 59.01006:6784 59.01049:22690 59.01091:40441 59.01134:54635 59.01178:44806 59.0122:26755 59.01263:9679 59.01307:2035 60.84501:1962 60.84546:3270 60.84591:3911 60.84636:3530 60.84681:2391 71.00878:732 71.00935:4501 71.00992:17546 71.01048:33084 71.01105:46729 71.01162:39221 71.01218:23185 71.01276:8447 71.01332:2102 7…	C01179	HMDB0000707
4-Methoxy-9,10-dihydrophenanthrene-2,7-diol	51.9502	4.82	241.082	70443368	[M-H]-	241.087	C15H14O3	Hydrophenanthrenes	71.1	33.8903	55.19086:1264 55.19125:2553 55.19164:3256 55.19202:2950 55.19241:1928 64.99899:1571 64.99949:3621 64.99998:5933 65.00049:7084 65.00098:6163 65.00148:3724 65.00198:1363 65.01043:1021 65.01093:2976 65.01142:5019 65.01192:5737 65.01241:4613 65.01292:2520 65.01341:877 67.92048:2218 67.92101:12688 67.92154:21270 67.92207:28025 67.9226:21910 67.92313:11753 67.92366:391 79.95092:1973 79.9516:2530 79.952…	---	---
4-Methoxysalicylic acid	4.9864	4.22	167.031	316692704	[M-H]-	167.035	C8H8O4	Methoxybenzoic acids and derivatives	79.2	6.92289	59.01004:2580 59.01047:6296 59.0109:10346 59.01133:11932 59.01176:9825 59.01219:5569 59.01262:1937 69.40545:2210 69.406:5968 69.40655:9837 69.4071:11327 69.40765:9375 69.40819:5500 69.40874:2320 79.95298:1890 79.95366:4584 79.95434:6307 79.95502:5648 79.9557:3197 81.02964:2164 81.03033:5050 81.03102:8270 81.03172:9747 81.0324:8253 81.0331:4695 81.03379:1395 82.95679:2714 82.95751:5493 82.95823:69…	---	---
4-O-Methylphloroacetophenone	51.0787	4.11	181.047	1310618880	[M-H]-	181.051	C9H10O4	Ketones	81.9	213.888	50.9286:4743 50.92895:7787 50.92929:8451 50.92963:6446 50.92998:3320 59.00923:470 59.00966:8518 59.01009:32630 59.01052:85391 59.01095:142737 59.01138:175278 59.01181:131548 59.01224:75330 59.01267:22929 59.0131:3936 64.99899:4238 64.99948:7034 64.99998:20753 65.00047:35412 65.00097:37170 65.00146:24929 65.00197:8692 65.00246:2696 67.36276:4905 67.36329:7656 67.36381:8423 67.36433:6692 67.36486:3…	C10680	HMDB0029646
5Z-Caffeoylquinic acid	49.8863	4.85	353.082	211957776	[M-H2O-H]-	353.087	C16H18O9	Organooxygen compounds	75.9	18.5584	50.1766:4308 50.17694:6979 50.17728:8154 50.17762:6942 50.17795:4002 57.03108:3741 57.03149:7272 57.0319:10177 57.03231:10622 57.03272:8194 57.03313:4329 59.01003:2967 59.01046:8184 59.01089:14739 59.01132:18587 59.01175:16873 59.01218:10834 59.01261:4620 69.1413:5436 69.14185:10209 69.1424:13609 69.14294:12644 69.14349:7961 69.14404:2799 71.00995:4237 71.01051:7757 71.01108:9524 71.01165:8424 71…	C17147	HMDB0040690
7-Hydroxycoumarin	50.017	4.01	161.02	171440096	[M-H]-	161.024	C9H6O3	7-hydroxycoumarins	79.3	12.7795	54.04585:2557 54.04623:3936 54.0466:4171 54.04698:3094 54.04736:1444 57.03036:2322 57.03077:4261 57.03118:13646 57.03159:27119 57.032:41334 57.03241:40764 57.03281:25813 57.03322:11829 57.03363:2157 58.00245:1533 58.00287:4199 58.00329:6362 58.00371:6231 58.00413:3945 58.00455:1539 58.52719:2245 58.52761:3326 58.52804:3750 58.52846:3200 58.52888:1929 59.00924:3668 59.00967:16463 59.01009:53421 59…	C09315	HMDB0029865
8-Amino-7-oxononanoic acid	45.4739	3.42	186.11	109549752	[M-H]-	186.113	C9H17NO3	Fatty Acyls	79.3	32.8697	57.0306:165 57.03101:2358 57.03141:5577 57.03182:9046 57.03223:9105 57.03264:5836 57.03305:2709 57.03345:748 58.09264:509 58.09306:1003 58.09348:1260 58.0939:1090 58.09432:624 59.00957:85 59.01:1664 59.01043:5104 59.01086:8826 59.01129:11042 59.01172:8385 59.01215:4868 59.01258:1675 59.01301:725 69.03021:461 69.03075:1382 69.0313:2510 69.03185:3174 69.03239:2919 69.03293:1949 69.03348:927 70.5828…	C01092	HMDB0240687
9,10-Dihydroxystearic acid	52.4203	0.99	315.253	60012688	[M-H]-	315.254	C18H36O4	Fatty Acyls	87.7	209.878	59.0096:1396 59.01003:3607 59.01046:8952 59.01089:14803 59.01132:16623 59.01175:11446 59.01218:5878 59.01261:2095 67.75514:1123 67.75567:8660 67.7562:16158 67.75673:24954 67.75726:26173 67.75778:15314 67.75832:4476 71.00996:1689 71.01052:3108 71.01109:3656 71.01166:2876 71.01222:1359 73.02576:1132 73.02636:2600 73.02695:3394 73.02754:2965 73.02814:1713 73.93319:1516 73.93379:2676 73.93439:3276 73…	C08314	HMDB0302281
9-Oxononanoic acid	50.9096	3.92	171.099	202422032	[M-H]-	171.103	C9H16O3	Medium-chain fatty acids	74.9	32.2681	57.03041:2150 57.03082:6214 57.03123:17821 57.03164:31547 57.03205:43434 57.03246:36735 57.03287:21643 57.03328:7406 57.03368:152 59.00851:1301 59.00894:3223 59.00937:3312 59.0098:7987 59.01023:21200 59.01065:43717 59.01109:68262 59.01152:73333 59.01195:49018 59.01237:24299 59.01281:4494 60.55615:1445 60.5566:3215 60.55704:4551 60.55749:4514 60.55794:3098 65.01044:1781 65.01093:4587 65.01143:7466…	C16322	HMDB0094711
Abscisic acid	50.7822	4.91	263.124	395700480	[M-H]-	263.129	C15H20O4	Abscisic acids and derivatives	82	181.545	57.03068:2848 57.03109:8396 57.0315:14569 57.03191:17262 57.03232:14344 57.03273:7988 57.03313:2485 57.64963:3981 57.65004:6697 57.65046:7765 57.65088:6342 57.65129:3398 59.01004:4829 59.01046:10595 59.01089:15640 59.01133:16592 59.01175:12712 59.01218:6813 59.01262:2565 67.46672:21298 67.46725:51619 67.46777:77289 67.4683:65855 67.46883:42292 67.46935:23965 67.46988:1417 69.03021:2885 69.03075:6…	C06082	HMDB0036093
Acetoacetaldehyde	8.78088	3.07	85.0264	326264160	[M-H2O-H]-	85.0295	C4H6O2	Organooxygen compounds	83.1	14.1243	55.01474:964 55.01513:2371 55.01552:6938 55.0159:13000 55.01629:18749 55.01668:16803 55.01707:10036 55.01745:3686 57.03031:748 57.03072:3818 57.03112:12781 57.03153:23776 57.03194:34121 57.03235:30632 57.03276:18714 57.03317:7747 57.03358:1401 59.01048:1687 59.01091:3218 59.01134:4073 59.01177:3651 59.0122:2280 68.03212:326 68.03265:3102 68.03319:6944 68.03372:7413 68.03426:2667 68.03638:6271 68.…	---	HMDB0247909
Aconitic acid	4.97248	3.92	173.005	696849984	[M-H]-	173.009	C6H6O6	Tricarboxylic acids and derivatives	75.5	27.7156	57.03069:3697 57.0311:19592 57.03151:43755 57.03192:69803 57.03233:70096 57.03273:44010 57.03314:19640 57.03355:3604 59.00923:3080 59.00966:13275 59.01009:44175 59.01052:121993 59.01095:205595 59.01138:261813 59.01181:202061 59.01224:117636 59.01267:38023 59.0131:6824 67.00761:4630 67.00814:8213 67.00866:9528 67.00918:7618 67.0097:4026 67.01438:4361 67.0149:12652 67.01542:32321 67.01595:53451 67.…	C00417	HMDB0000072
Adenine	10.376	3.53	134.044	1991623040	[M-H]-	134.047	C5H5N5	6-aminopurines	85.8	57.6288	51.88856:4804 51.88892:7249 51.88927:8009 51.88963:6541 51.88998:3702 65.01094:3924 65.01144:8228 65.01193:10394 65.01243:8810 65.01292:4818 65.03232:5585 65.03282:8860 65.03332:9435 65.03381:6923 65.03431:3213 69.54385:4378 69.5444:9756 69.54496:15445 69.54551:16602 69.54606:12160 69.54661:5559 69.92883:3873 69.92939:7201 69.92994:8703 69.9305:7160 69.93105:3586 92.01905:3502 92.01989:22777 92.0…	C00147	HMDB0000034
Aesculetin	41.4866	4.12	177.015	2049902720	[M-H]-	177.019	C9H6O4	6,7-dihydroxycoumarins	83	94.1018	54.83752:10883 54.83791:19627 54.83829:22896 54.83868:18203 54.83906:8984 59.01004:11941 59.01047:21998 59.01089:29344 59.01133:28894 59.01176:20435 59.01219:9304 69.79646:12170 69.79701:25095 69.79756:35351 69.79812:34871 69.79867:23956 69.79922:10333 81.02963:11568 81.03032:26267 81.03101:39515 81.03171:42154 81.03239:31774 81.03309:15967 89.0339:9159 89.03469:46301 89.03549:94581 89.03629:1426…	C09263	HMDB0030819
alpha-Hydroxyisocaproic acid	41.5293	3.42	131.068	1158339456	[M-H]-	131.071	C6H12O3	Hydroxy fatty acids	83.7	27.7738	57.0311:3890 57.03151:8090 57.03191:11102 57.03232:10732 57.03273:7281 57.03314:3232 59.01004:3042 59.01047:8172 59.0109:18682 59.01133:25927 59.01176:21235 59.01219:9608 59.01262:3949 63.53561:3009 63.53609:5567 63.53658:6507 63.53706:5199 63.53754:2644 68.41425:8588 68.41479:21701 68.41532:35518 68.41586:35197 68.4164:22525 68.41693:10812 68.41747:2855 69.02972:3370 69.03027:9955 69.03081:27928…	---	HMDB0000665
Anisic acid	41.6138	3.92	151.036	502688448	[M-H]-	151.04	C8H8O3	Methoxybenzoic acids and derivatives	77.5	13.7994	51.9581:1570 51.95846:3000 51.95882:4014 51.95917:4012 51.95953:3003 51.95988:1574 55.01551:1354 55.01589:3960 55.01628:6414 55.01667:7053 55.01706:5456 55.01744:2843 55.01783:859 57.03068:1074 57.03109:2939 57.0315:5120 57.03191:6223 57.03231:5385 57.03273:3150 57.03313:982 59.0089:973 59.00933:4844 59.00976:14071 59.01019:40234 59.01062:87719 59.01105:140134 59.01148:157543 59.01191:109508 59.0…	C02519	HMDB0001101
Anisole	43.0403	2.89	107.047	292578272	[M-H]-	107.05	C7H8O	Phenol ethers	80.1	44.8785	58.61691:1346 58.61733:2061 58.61776:2186 58.61818:1658 58.61861:855 59.01047:1010 59.0109:1934 59.01133:2273 59.01176:1754 59.01219:813 65.99408:983 65.99458:3346 65.99509:7817 65.9956:12800 65.99611:14835 65.99662:10431 65.99712:5503 65.99763:1107 68.4121:843 68.41264:2060 68.41318:2667 68.41371:2262 68.41533:1849 68.41586:5600 68.4164:9172 68.41694:8544 68.41747:3096 68.41801:1078 70.58847:829…	C01403	HMDB0033895
Arabinonic acid	1.32325	3.22	165.037	1175332608	[M-H]-	165.04	C5H10O6	Organooxygen compounds	88.3	195.49	51.52148:11959 51.52183:20277 51.52218:22951 51.52253:17443 51.52288:7621 55.0159:9530 55.01628:19458 55.01667:23456 55.01706:17974 55.01744:7435 57.0303:4925 57.0307:22714 57.03111:81434 57.03152:178596 57.03193:283442 57.03234:302985 57.03275:203426 57.03315:104021 57.03356:26917 57.03397:1380 59.00953:11475 59.00996:89444 59.0104:313603 59.01082:567669 59.01125:786369 59.01168:665076 59.01211:…	C00878	HMDB0000539
Arctigenin	62.1252	2.12	371.148	375741632	[M-H]-	371.15	C21H24O6	9,9'-epoxylignans	75.1	57.76	52.04062:7985 52.04097:11965 52.04133:13104 52.04168:10901 52.04204:6565 59.00961:6183 59.01004:25762 59.01047:56086 59.01089:89521 59.01133:104580 59.01176:76015 59.01218:41492 59.01262:8752 63.95848:7795 63.95896:16852 63.95945:24462 63.95993:25531 63.96042:19324 63.9609:10415 68.37615:15261 68.37669:39003 68.37723:36733 68.37776:20427 68.3783:6274 70.84226:4708 70.84283:11193 70.8434:17666 70.…	C10545	HMDB0030087
Arginine	1.30928	4.12	173.1	956445440	[M-H]-	173.104	C6H14N4O2	Amino acids and derivatives	80.2	292.183	51.22288:5567 51.22323:10622 51.22358:13284 51.22392:11796 51.22427:7340 51.73962:6353 51.73997:9211 51.74033:9815 51.74068:8174 51.74103:5366 54.09676:4660 54.09713:8345 54.09751:9598 54.09789:7659 54.09826:4081 58.03724:2885 58.03766:9052 58.03808:16230 58.0385:19401 58.03892:16252 58.03934:9473 58.03976:3586 59.01046:5214 59.01089:12936 59.01131:19253 59.01175:19357 59.01218:13388 59.01261:606…	C00062	HMDB0000517
Atractylenolide III	52.0483	4.23	247.13	808227840	[M-H]-	247.134	C15H20O3	Sesquiterpene lactones	78	379.318	52.33957:9493 52.33993:15395 52.34029:17371 52.34065:13711 52.34101:6707 57.03069:9947 57.0311:40797 57.03151:74486 57.03191:102902 57.03232:83836 57.03273:47178 57.03314:10788 59.01047:9779 59.0109:20598 59.01133:24492 59.01176:18432 59.01219:8191 67.92262:52834 67.92314:104660 67.92368:119591 67.9242:85186 67.92474:20901 67.92527:3944 68.08856:10184 68.0891:15390 68.08963:17377 68.09016:15801 6…	C17887	HMDB0248708
Aurapten	62.1252	2.03	297.148	539778112	[M-H]-	297.15	C19H22O3	Terpene lactones	89.6	170.703	62.02183:4882 62.02229:9130 62.02275:11127 62.02322:9444 62.02368:5410 66.80207:4374 66.80259:9328 66.80311:12638 66.80363:12267 66.80415:8502 67.8117:1222 67.81223:29215 67.81276:67436 67.81329:107773 67.81381:105424 67.81435:67144 67.81487:31361 67.81541:11132 67.81593:10712 67.81654:15581 67.81708:16222 67.8176:11744 67.81814:6036 79.95229:2491 79.95297:20319 79.95365:45686 79.95433:72044 79.9…	---	HMDB0034054
Azelaic acid	50.2186	4.03	187.094	3366788608	[M-H]-	187.098	C9H16O4	Medium-chain fatty acids	84.4	586.953	51.99434:4717 51.99469:7139 51.99504:7512 51.9954:5539 51.99576:2634 53.50984:3035 53.51021:5808 53.51058:7002 53.51095:5648 53.51133:2775 57.02997:1375 57.03038:7798 57.03079:20990 57.0312:59321 57.0316:119294 57.03201:184496 57.03242:189658 57.03283:122581 57.03324:58442 57.03365:10878 59.01044:2951 59.01087:5859 59.0113:7687 59.01173:7396 59.01216:5310 68.56313:3295 68.56366:17951 68.5642:3317…	C08261	HMDB0000784
Baicalein	51.8516	4.13	269.041	1367901440	[M-H]-	269.046	C15H10O5	Flavones	80.2	118.577	64.42725:13243 64.42774:20533 64.42823:23769 64.42872:21370 64.42921:14775 68.02029:8459 68.02082:23393 68.02135:65092 68.02188:125151 68.02242:186138 68.02295:168693 68.02348:97236 68.02401:30183 71.00848:14307 71.00906:33116 71.00962:89088 71.01019:201316 71.01076:326589 71.01132:374777 71.01189:261359 71.01246:135992 71.01303:28667 72.98849:15404 72.98909:48466 72.98968:86218 72.99027:107112 7…	C10023	---
batatasin III	51.402	4.52	243.098	824379840	[M-H]-	243.103	C15H16O3	Stilbenes	83	285.718	64.52986:4817 64.53036:7609 64.53085:8623 64.53133:7052 64.53183:3916 64.99947:5233 64.99998:11128 65.00047:14477 65.00097:12724 65.00146:7428 65.00196:2587 66.02998:2638 66.03049:8155 66.03099:28573 66.0315:48878 66.03201:63117 66.03252:48647 66.03303:27636 66.03354:6477 67.01488:3479 67.0154:6957 67.01591:8651 67.01643:7464 67.01696:4290 67.03413:5762 67.03465:13478 67.03517:20038 67.03569:2082…	---	HMDB0030636
Benzoic acid	40.4618	3.52	121.026	12493687808	[M-H]-	121.03	C7H6O2	Benzoic acids	84.2	230.004	67.31928:267182 67.3198:585772 67.32033:861238 67.32085:721176 67.32137:437599 67.3219:197931 67.32243:107885 67.32294:46319 67.32347:42772 78.1414:27827 78.14205:51492 78.14271:59048 78.14336:45046 78.14402:20828 80.19627:24956 80.19695:50628 80.19764:64213 80.19832:55092 80.199:32146 93.02875:32411 93.0296:119732 93.03045:221004 93.0313:303894 93.03216:252595 93.033:146177 93.03386:53425 93.034…	C00180	HMDB0001870
Benzyl acetate	50.9235	3.62	149.057	1440359808	[M-H]-	149.061	C9H10O2	Benzyloxycarbonyls	77.7	281.655	69.34734:3659 69.34788:4766 69.34843:11398 69.34898:12119 69.34953:9307 69.35007:4950 69.35062:1598 93.02798:2180 93.02882:4076 93.02968:13620 93.03053:25118 93.03138:35852 93.03223:30652 93.03308:17899 93.03393:6284 93.03478:2712 95.04375:1720 95.04463:4984 95.04552:14243 95.04639:23721 95.04727:26842 95.04815:18644 95.04903:9566 95.04991:1854 95.05079:2510 95.05167:3949 95.05254:4952 95.05342:4…	C15513	HMDB0031310
Biochanin A	63.0018	5.02	283.056	1322986624	[M-H]-	283.061	C16H12O5	4'-O-methylated isoflavonoids	82.6	40.8532	67.83085:6657 67.83138:10536 67.83191:12363 67.83244:11329 67.83297:7719 68.34827:7933 68.34881:23756 68.34935:70441 68.34988:81550 68.35042:55170 68.35095:23897 68.3531:26354 68.35364:23873 68.35417:14829 68.35471:5887 71.27631:6584 71.27688:11471 71.27745:13037 71.27802:10335 71.27859:5470 84.55759:7805 84.55833:13757 84.55907:15725 84.55981:12185 84.56055:5995 96.84055:19248 96.84145:32452 96.…	C00814	HMDB0002338
Caffeic acid methyl ester	47.4475	4.31	193.046	233435728	[M-H]-	193.051	C10H10O4	Coumaric acids and derivatives	76.5	16.9876	53.98787:2754 53.98824:4003 53.98862:4251 53.98899:3417 53.98937:1994 59.01004:2322 59.01046:5169 59.01089:7764 59.01133:8576 59.01176:7061 59.01218:4226 59.01262:1813 63.11977:1376 63.12025:3278 63.12072:4161 63.1212:3331 63.12168:1606 65.0358:1631 65.03629:3354 65.03679:5641 65.03728:6641 65.03778:5556 65.03828:3179 70.23766:1273 70.23821:4079 70.23878:6472 70.23933:6764 70.23989:4841 70.24045:…	C10477	---
Catechol	15.1143	3.42	109.026	616958656	[M-H]-	109.03	C6H6O2	Catechols	86.4	18.7399	65.0358:4577 65.0363:10349 65.0368:14868 65.03729:14614 65.03779:9724 65.03829:3828 66.03102:6881 66.03152:14812 66.03204:20479 66.03255:19581 66.03306:12969 66.03356:5501 66.50069:3617 66.5012:7406 66.50171:10197 66.50223:9886 66.50274:6456 67.02531:2164 67.02583:7817 67.02635:26894 67.02687:45720 67.02739:57829 67.02792:43969 67.02843:24621 67.02895:6029 74.44046:5207 74.44107:7419 74.44167:843…	C00090	HMDB0000957
Chrysin	51.8375	4.11	253.047	3679574016	[M-H]-	253.051	C15H10O4	Flavones	81.3	1599.02	50.90207:12015 50.90242:19020 50.90276:21129 50.90311:17614 50.90345:10727 57.03149:9641 57.0319:18022 57.03231:20525 57.03272:15895 57.03313:8084 58.18135:10133 58.18177:16946 58.18219:20860 58.18261:19203 58.18303:12762 63.01997:28321 63.02044:91463 63.02092:159122 63.02139:166897 63.02187:107958 63.02234:53795 63.02282:13355 64.997:12232 64.9975:25341 64.99799:32342 64.99849:27489 64.99998:200…	C10028	HMDB0036619
Cirsimaritin	51.9361	4.72	313.067	4022554368	[M-H]-	313.072	C17H14O6	7-O-methylated flavonoids	73.6	1170.04	50.85252:36974 50.85286:70205 50.85321:91853 50.85355:88295 50.8539:61105 50.85424:27513 51.29424:31831 51.29459:61151 51.29494:75695 51.29529:64430 51.29564:35418 61.24308:38527 61.24353:69341 61.24399:84278 61.24445:72215 61.2449:41329 68.08697:60632 68.0875:255811 68.08803:439709 68.08856:594336 68.0891:485735 68.08963:272648 68.09016:55033 75.04967:45398 75.05029:80487 75.0509:93161 75.05151:…	C17785	HMDB0250276
cis-Caffeic acid	41.5858	4.22	179.031	18725824512	[M-H]-	179.035	C9H8O4	Hydroxycinnamic acids	83.8	354.696	59.60043:63299 59.60087:100218 59.6013:112317 59.60174:90479 59.60218:48049 62.19685:53232 62.19732:103421 62.19778:130569 62.19825:112063 62.19871:61724 67.45735:54523 67.45788:673636 67.4584:1279523 67.45893:1683866 67.45945:1282492 67.45998:738883 67.4605:276943 67.46103:165618 67.462:175272 67.46252:159947 67.46304:91404 76.04675:75272 76.04737:130406 76.048:147381 76.04863:115402 76.04926:59…	---	HMDB0003501
Citraconic acid	7.72567	3.42	129.016	1645689600	[M-H]-	129.019	C5H6O4	Branched fatty acids	81.7	12.715	55.01552:9908 55.0159:19938 55.01629:25846 55.01668:23459 55.01706:14393 57.0311:12947 57.03151:25083 57.03192:32432 57.03233:29484 57.03273:18401 57.03315:6555 59.01005:9073 59.01048:25107 59.01091:42913 59.01134:50387 59.01176:41869 59.0122:23880 59.01263:8799 67.01491:10395 67.01543:21045 67.01595:29622 67.01647:30426 67.01699:22439 67.01751:10765 69.6044:8352 69.60496:21947 69.60551:42810 69.…	C02226	HMDB0000634
Citric acid	36.222	3.81	191.016	1564732416	[M-H]-	191.02	C6H8O7	Tricarboxylic acids and derivatives	87.6	4.86798	51.89245:15098 51.89281:21315 51.89316:22569 51.89352:18636 51.89387:11757 57.03034:17352 57.03075:61947 57.03115:197495 57.03156:394076 57.03197:603167 57.03238:601187 57.03279:386741 57.0332:185009 57.03361:44366 57.03402:3736 62.83678:11801 62.83725:20537 62.83773:23961 62.8382:19408 62.83867:10065 64.61452:10501 64.61502:20594 64.61552:24669 64.616:19879 64.6165:10208 67.01489:17455 67.01542:…	C00158	HMDB0000094
Daphnetin	45.9902	4.22	177.015	387252768	[M-H]-	177.019	C9H6O4	7,8-dihydroxycoumarins	83.8	17.2812	52.68169:971 52.68206:2172 52.68242:2975 52.68278:2640 52.68314:1441 53.01657:1448 53.01693:2540 53.0173:2871 53.01767:2221 53.01803:1107 54.3182:1538 54.31858:2146 54.31896:2452 54.31934:2192 54.31972:1362 57.03068:2242 57.03109:8365 57.0315:14753 57.03191:19934 57.03231:16014 57.03272:9070 57.03313:2177 59.00932:2081 59.00974:2511 59.01017:8292 59.0106:19821 59.01103:32513 59.01146:37932 59.011…	C03093	---
D-Glutamic acid	1.29543	3.71	146.042	411746112	[M-H]-	146.046	C5H9NO4	Amino acids and derivatives	86.2	92.2037	57.0311:2251 57.03151:4062 57.03191:5295 57.03232:5151 57.03273:3683 57.03314:1797 57.49014:1743 57.49055:3250 57.49096:3966 57.49137:3368 57.49179:1907 58.43388:1637 58.43431:2753 58.43473:3340 58.43515:3049 58.43558:2040 58.75634:2055 58.75677:3457 58.75719:3994 58.75762:3324 58.75805:1930 59.01047:2245 59.0109:3756 59.01133:4127 59.01176:3007 59.01219:1269 61.98386:2214 61.98433:11027 61.98479…	C00217	HMDB0003339
Diacetyl	38.526	4.19	145.047	132126952	[M+CH3COO]-	145.051	C4H6O2	Ketones	78.4	6.13928	56.01269:650 56.01309:1074 56.01348:1240 56.01388:1037 56.01428:603 57.03151:706 57.03191:1425 57.03232:1767 57.03273:1485 57.03314:827 59.01004:835 59.01047:1872 59.0109:2875 59.01133:3158 59.01176:2473 59.01219:1314 59.01262:429 62.13131:473 62.13177:1007 62.13224:1361 62.13271:1278 62.13317:805 66.28979:582 66.29031:1064 66.29082:1306 66.29133:1172 66.29184:760 70.57947:763 70.58003:1177 70.58…	C00741	HMDB0003407
Diethyl phthalate	51.5849	4.42	221.077	271664672	[M-H]-	221.082	C12H14O4	Benzoic acid esters	77.6	86.0953	53.82121:3112 53.82158:6129 53.82196:8711 53.82233:9472 53.82271:7848 53.82308:4688 57.03109:3703 57.0315:7264 57.03191:9202 57.03232:8153 57.03273:4974 60.40136:3241 60.40181:6387 60.40225:7854 60.40269:6637 60.40314:3732 68.52763:1684 68.52817:7404 68.52871:28392 68.52924:42803 68.52979:44436 68.53032:27128 68.53086:9873 69.02878:5196 69.02933:23093 69.02987:58706 69.03041:155932 69.03096:35964…	C14175	HMDB0094660
Dihydroferulic acid	46.9875	4.21	195.062	1012337216	[M-H]-	195.066	C10H12O4	Phenylpropanoic acids	83.2	89.7752	52.74014:4638 52.7405:7047 52.74086:7751 52.74122:6435 52.74158:3983 55.61248:3888 55.61287:6378 55.61326:7459 55.61366:6370 55.61405:3691 59.00918:1734 59.00961:16208 59.01004:66016 59.01047:201194 59.01089:349249 59.01133:464312 59.01176:374652 59.01219:222793 59.01262:81619 59.01305:21680 59.01348:4067 69.08628:3126 69.08682:8201 69.08737:14824 69.08791:19123 69.08846:17928 69.089:12109 69.089…	---	HMDB0062121
Dihydroxy-Benzoic acid	39.4211	4.02	153.015	1127516288	[M-H]-	153.019	C7H6O4	Hydroxybenzoic acid derivatives	82.6	49.7028	60.32396:3923 60.32441:6417 60.32485:7761 60.32529:6974 60.32574:4466 64.5053:4872 64.5058:7282 64.50629:7731 64.50678:5960 64.50727:3059 65.03545:4253 65.03595:14354 65.03645:33669 65.03695:54789 65.03745:60021 65.03794:39275 65.03844:18578 65.03894:1982 67.01489:4445 67.01542:9607 67.01594:13235 67.01646:12476 67.01698:7981 67.01749:3125 69.62477:3844 69.62533:8551 69.62588:10346 69.62643:7879 …	C00196	HMDB0000397
Embelin	59.3549	1.81	293.174	188085648	[M-H]-	293.176	C17H26O4	Ketones	76	32.1273	58.53866:2748 58.53909:4137 58.53951:4541 58.53994:3629 58.54036:1932 61.77979:1637 61.78025:3684 61.78071:4919 61.78117:4406 61.78163:2599 67.21462:2037 67.21515:4066 67.21567:5288 67.21619:4705 67.21671:2715 68.17496:2215 68.1755:3536 68.17603:4134 68.17657:3799 68.1771:2870 70.3724:1920 70.37296:3823 70.37352:5790 70.37408:5822 70.37464:3698 70.3752:1003 71.54474:3147 71.54531:4346 71.54589:44…	C10342	HMDB0251767
Emodin	50.2768	4.43	269.041	4780390912	[M-H]-	269.046	C15H10O5	Hydroxyanthraquinones	81	898.633	64.99996:10927 65.00047:22784 65.00096:29282 65.00146:24688 65.00195:12949 67.01487:6392 67.01539:17777 67.01591:28973 67.01643:31883 67.01694:24666 67.01747:12930 78.52934:11079 78.52999:17418 78.53065:20023 78.53131:17396 78.53197:11003 87.00318:5365 87.00395:15276 87.00471:27949 87.00549:34191 87.00626:28980 87.00703:16485 87.0078:5384 91.98988:6500 91.99072:14324 91.99155:20259 91.99239:19817…	C10343	HMDB0035214
Endocrocin	51.3457	5.01	313.03	2493027840	[M-H]-	313.035	C16H10O7	Anthracenecarboxylic acids	74.8	837.843	59.40931:22664 59.40975:37325 59.41018:43400 59.41062:36817 59.41105:21278 68.00977:26877 68.0103:37453 68.01083:40940 68.01136:36242 68.01189:25303 68.01537:81828 68.0159:203940 68.01643:334771 68.01696:337066 68.01749:218453 68.01803:105650 68.01856:46974 68.01909:27011 88.03523:29335 88.03602:62933 88.0368:91404 88.03758:95873 88.03837:73480 88.03915:40160 88.03993:15256 96.83514:8675 96.83604…	---	---
Ferulic acid	48.5861	4.31	193.046	1818433024	[M-H]-	193.051	C10H10O4	Hydroxycinnamic acids	87.5	107.391	57.20674:9286 57.20715:14361 57.20756:16103 57.20797:13711 57.20838:8606 60.67432:8608 60.67476:15746 60.67521:18836 60.67566:16152 60.67611:9775 60.93424:7045 60.93469:14114 60.93514:17170 60.93559:14083 60.93604:7524 64.98708:8650 64.98757:14126 64.98807:16237 64.98856:13782 64.98906:8399 67.38277:25276 67.38329:121900 67.38382:221154 67.38435:268186 67.38487:193367 67.38539:108132 67.38592:411…	C01494	HMDB0000954
Formononetin	1.35108	0.79	267.067	258682848	[M-H]-	267.066	C16H12O4	4'-O-methylated isoflavonoids	74.3	34.1023	59.00832:3028 59.00875:7865 59.00919:6745 59.00975:12569 59.01018:33460 59.01061:76153 59.01104:123058 59.01147:139552 59.0119:96214 59.01233:49607 59.01276:10651 62.97544:2330 62.97592:4703 62.97639:6065 62.97686:5426 62.97734:3257 68.04596:3462 68.04649:5424 68.04703:6148 68.04755:5155 68.04809:3085 69.09337:4092 69.09391:5289 69.09446:5991 69.095:5002 69.09554:3420 69.09718:10084 69.09772:1082…	C00858	HMDB0005808
Fumaric acid	1.40707	3.32	115	892188800	[M-H]-	115.004	C4H4O4	Dicarboxylic acids and derivatives	86.4	308.116	63.88772:7847 63.8882:15123 63.88869:17835 63.88917:14156 63.88966:7217 71.0079:37658 71.00847:91328 71.00903:201806 71.00961:532247 71.01017:1205612 71.01073:1953881 71.01131:2267140 71.01187:1604848 71.01244:861323 71.01301:213080 71.01357:4686 72.94181:9275 72.94241:15352 72.94299:18205 72.94359:15853 72.94418:9719 96.83696:4960 96.83786:15189 96.83876:22870 96.83967:22454 96.84057:14764 96.84…	C00122	HMDB0000134
Galangin	62.5241	4.63	269.041	2624798976	[M-H]-	269.046	C15H10O5	Flavonols	79.2	323.562	53.57526:21819 53.57563:33843 53.576:38934 53.57638:34341 53.57675:22354 55.63293:17748 55.63332:33457 55.63372:44339 55.63411:43583 55.63451:31157 55.6349:14734 67.54932:15225 67.54984:121189 67.55037:216253 67.5509:351788 67.55142:481388 67.55195:434594 67.55247:253822 67.553:72828 67.55458:43435 67.55511:97285 67.55563:83184 67.55616:33662 67.55669:3638 82.88231:19059 82.88303:33008 82.88374:3…	C10044	HMDB0029521
Gallic acid	7.4003	4.02	169.01	239091024	[M-H]-	169.014	C7H6O5	Hydroxybenzoic acid derivatives	78.1	23.3262	59.00922:963 59.00965:2624 59.01008:8532 59.01051:25449 59.01094:44498 59.01138:59228 59.0118:47393 59.01223:27753 59.01266:9305 59.01309:1625 67.0149:1525 67.01542:3075 67.01594:4365 67.01646:4567 67.01698:3548 67.0175:1989 67.01802:726 68.03477:419 68.03531:2224 68.03584:9531 68.03637:12611 68.0369:9951 68.03744:4580 68.03957:1377 68.04009:4773 68.04063:4808 68.04116:2246 68.04169:459 68.99432:…	C01424	HMDB0005807
Gamolenic acid	53.9632	4.92	277.212	176489200	[M-H]-	277.217	C18H30O2	Lineolic acids and derivatives	80.2	307.358	59.0094:932 59.00983:1634 59.01026:4234 59.01069:9968 59.01112:16392 59.01155:19484 59.01198:13824 59.01241:7259 59.01284:1218 65.01093:843 65.01142:1435 65.01192:1640 65.01242:1257 65.01292:572 66.00608:1106 66.00659:2205 66.0071:2956 66.00761:2874 66.00812:2058 66.00862:1062 66.66402:1000 66.66454:1421 66.66505:1519 66.66557:1226 66.66608:677 69.87727:1127 69.87782:1884 69.87838:1912 69.87893:1…	C06426	HMDB0003073
Genkwanin	50.8105	4.72	283.057	10016037888	[M-H]-	283.061	C16H12O5	7-O-methylated flavonoids	83.4	2047.1	58.22558:111738 58.226:188910 58.22642:204526 58.22684:148447 58.22726:64034 67.73293:81228 67.73347:165081 67.73399:233678 67.73452:235639 67.73505:153294 67.73558:63812 67.73611:195198 67.73663:487203 67.73717:808137 67.73769:386206 67.73981:173009 67.74034:764891 67.74087:1247865 67.74139:1018784 67.74193:334855 67.74245:85274 73.51115:144299 73.51174:204802 73.51234:226305 73.51294:199120 73.…	C10046	HMDB0252684
Gluconic acid	1.32325	4.43	195.047	3807495680	[M-H]-	195.051	C6H12O7	Sugar acids and derivatives	88.1	728.325	57.03068:13938 57.03109:121891 57.0315:253895 57.03191:413624 57.03232:537609 57.03273:434534 57.03313:243590 57.03354:57517 59.00851:8663 59.00895:51505 59.00937:54999 59.0098:123298 59.01023:330197 59.01066:693791 59.01109:1092818 59.01152:1173657 59.01195:777193 59.01238:377372 59.01281:60677 69.63911:33899 69.63966:61589 69.64021:69965 69.64076:53702 69.64131:29460 69.64242:32466 69.64297:508…	C00257	HMDB0000625
Glutaric acid	14.2637	3.72	131.031	2913311488	[M-H]-	131.035	C5H8O4	Dicarboxylic acids and derivatives	87.1	49.5118	61.67492:25401 61.67538:34224 61.67584:34748 61.6763:27421 61.67676:16774 61.976:25094 61.97646:32433 61.97692:34625 61.97739:29674 61.97785:19019 68.07312:24762 68.07365:57639 68.07418:185101 68.07471:210926 68.07525:139880 68.07578:54781 68.07791:76212 68.07845:141321 68.07898:134124 68.07951:53144 68.08005:18705 69.03077:17485 69.03131:30160 69.03185:37158 69.0324:33301 69.03294:20189 73.02519…	C00489	HMDB0000661
Glyceraldehyde	1.33712	2.99	89.0214	1406001152	[M-H]-	89.0244	C3H6O3	Monosaccharides	75.5	24.5061	58.00247:13940 58.00289:27167 58.00331:34539 58.00373:31772 58.00415:21467 58.00457:10068 59.00891:4961 59.00934:29009 59.00977:80041 59.0102:220032 59.01063:474155 59.01106:753746 59.01149:845984 59.01192:588924 59.01235:310947 59.01278:73234 67.29677:14431 67.29729:23328 67.29781:25974 67.29834:20244 67.29887:9909 68.2851:5388 68.28563:34649 68.28616:60941 68.28671:24194 68.28884:24298 68.28938…	C02154	HMDB0001051
Glyceric acid	1.33712	3.32	105.016	1490873728	[M-H]-	105.019	C3H6O4	Sugar acids and derivatives	91.3	436.918	54.83175:5645 54.83213:10679 54.83252:13026 54.8329:11225 54.83329:6736 56.22681:4729 56.22721:10116 56.22761:13306 56.22801:11973 56.22841:7070 59.0089:1943 59.00932:28032 59.00975:82996 59.01019:231721 59.01062:505759 59.01104:808851 59.01147:918882 59.01191:647320 59.01233:347978 59.01276:89629 59.0132:3759 63.23218:6564 63.23265:10776 63.23313:13019 63.23361:11965 63.23409:8189 68.89552:4680 …	C00258	HMDB0000139
Glycitein	51.8516	4.82	283.056	33155209216	[M-H]-	283.061	C16H12O5	Isoflavones	82.7	7333.88	55.62191:240331 55.6223:429633 55.6227:500596 55.62309:403224 55.62348:208474 68.38848:259535 68.38902:785080 68.38956:2494444 68.39009:2806405 68.39063:1907698 68.39117:850401 68.39278:138328 68.39331:823985 68.39384:1058931 68.39439:664324 68.39492:246244 73.40485:246305 73.40544:431651 73.40604:503384 73.40664:429565 73.40723:269580 75.41978:233292 75.42039:412960 75.42101:489389 75.42164:4130…	C14536	HMDB0005781
Guanosine	13.0131	4.51	282.08	6515558400	[M-H]-	282.084	C10H13N5O5	Purine nucleosides	84.9	502.854	53.72846:15588 53.72883:28595 53.72921:34269 53.72958:28915 53.72995:16535 54.56165:16546 54.56203:30490 54.56241:37892 54.56279:33364 54.56318:19704 59.559:13460 59.55944:30272 59.55987:38191 59.56031:31860 59.56074:17156 107.02988:22535 107.03093:58215 107.03198:137657 107.03303:182757 107.03408:142871 107.03513:78596 107.03618:34386 107.03723:14381 108.01436:14386 108.01542:41676 108.01649:707…	C00387	HMDB0000133
Gulonolactone	1.51935	4.02	177.036	446697856	[M-H]-	177.04	C6H10O6	Gamma butyrolactones	75.6	40.2299	51.75835:2371 51.7587:3637 51.75905:3755 51.75941:2603 51.75976:1061 55.01551:1762 55.0159:3232 55.01629:3908 55.01667:3291 55.01706:1803 57.02964:2947 57.03004:4115 57.03045:8002 57.03086:16949 57.03127:43455 57.03168:77154 57.03209:107189 57.03249:92007 57.0329:54709 57.03331:19533 57.03372:1846 59.00789:889 59.00832:5866 59.00875:4053 59.00932:6699 59.00975:14426 59.01018:39756 59.01061:88208 …	C01040	HMDB0003466
Herierin IV	37.7883	3.38	169.047	151689040	[M-H]-	169.05	C8H10O4	Pyrans	71	14.0588	57.0315:954 57.03191:1429 57.03231:1458 57.03272:1010 57.03313:402 58.02635:573 58.02677:1031 58.02718:1307 58.0276:1200 58.02802:766 59.00921:1751 59.00964:7432 59.01007:25154 59.0105:72056 59.01093:122580 59.01136:158729 59.01179:124073 59.01222:72894 59.01265:24287 59.01308:5561 59.01351:860 60.98931:899 60.98976:2026 60.99021:3017 60.99067:3212 60.99112:2477 60.99157:1348 60.99202:543 64.4267…	---	HMDB0038761
Hexadecanedioic acid	52.4057	4.52	285.203	126337464	[M-H]-	285.207	C16H30O4	Long-chain fatty acids	73.7	204.568	59.0096:381 59.01003:1447 59.01046:3006 59.01089:4277 59.01132:4374 59.01175:3210 59.01218:1641 59.01261:653 68.52439:234 68.52493:1687 68.52547:2910 68.52601:3011 68.52816:3515 68.52869:7183 68.52924:9157 68.52977:4253 68.53031:1935 68.53085:474 71.00938:961 71.00995:1834 71.01051:2378 71.01109:2173 71.01165:1338 72.98908:1164 72.98967:1859 72.99026:2072 72.99085:1601 72.99145:774 79.74183:879 7…	C19615	HMDB0000672
Hexitol	1.32325	3.92	181.068	3870414848	[M-H]-	181.072	C6H14O6	Sugar alcohols	87.9	833.684	55.01531:20254 55.01569:83637 55.01608:148300 55.01647:187963 55.01685:139678 55.01724:79041 55.01763:28276 55.01802:7267 57.03064:11294 57.03105:40788 57.03146:100750 57.03187:165159 57.03228:184013 57.03268:124895 57.03309:63161 57.0335:16481 58.00245:18122 58.00287:43066 58.00329:92707 58.00371:101148 58.00413:52261 58.00454:26676 58.00496:8887 59.00915:31051 59.00958:224891 59.01001:972548 59…	C01489	HMDB0250766
Homogentisic acid	12.6808	3.72	167.031	583829312	[M-H]-	167.035	C8H8O4	2(hydroxyphenyl)acetic acids	83.8	9.46241	55.84647:4363 55.84686:7917 55.84726:9444 55.84765:7722 55.84805:3908 55.93762:4120 55.93801:7918 55.93841:9918 55.93881:8817 55.93921:5452 56.04292:4512 56.04332:7912 56.04371:9257 56.04411:7542 56.04451:3936 58.7017:6122 58.70213:10220 58.70255:11536 58.70298:8999 58.70341:4436 63.89885:4752 63.89933:7547 63.89982:8748 63.9003:7706 63.90079:4951 65.0358:3789 65.03629:10762 65.03679:18315 65.037…	C00544	HMDB0000130
Homoserine	1.29543	3.42	118.047	532202592	[M-H]-	118.051	C4H9NO3	Amino acids and derivatives	87.6	158.289	55.01513:4581 55.01551:13573 55.0159:37213 55.01629:50299 55.01668:41622 55.01706:23195 55.01745:5655 58.02636:4600 58.02678:8783 58.02719:10785 58.02761:9127 58.02803:5058 59.00962:2080 59.01004:14946 59.01048:36436 59.01091:59544 59.01133:66404 59.01176:46070 59.0122:24112 59.01263:6209 68.08484:4971 68.08537:8216 68.08591:9329 68.08644:7533 68.08698:3995 68.82019:13832 68.82073:29155 68.82127:…	C00263	HMDB0000719
Hydroxytoluic acid	43.011	3.92	151.036	214200992	[M-H]-	151.04	C8H8O3	Hydroxybenzoic acid derivatives	72.5	7.23523	52.98839:1117 52.98875:2316 52.98912:3037 52.98948:2701 52.98985:1597 55.01551:1760 55.01589:3982 55.01628:5839 55.01667:6027 55.01705:4412 55.01744:2177 57.03109:1396 57.0315:3073 57.03191:4544 57.03231:4761 57.03272:3562 57.03313:1799 57.77354:1578 57.77396:2424 57.77438:2744 57.77479:2394 57.77521:1579 59.00925:2082 59.00969:8511 59.01012:26885 59.01055:67057 59.01097:111161 59.01141:135804 59…	C14088	HMDB0002390
Hydroxyvalerenic acid	52.5683	4.01	249.146	65693172	[M-H]-	249.15	C15H22O3	Sesquiterpenoids	78.4	118.432	52.19942:508 52.19978:995 52.20014:1275 52.2005:1163 52.20086:736 53.91007:781 53.91045:1244 53.91082:1370 53.91119:1091 53.91157:596 55.35065:563 55.35104:1026 55.35143:1259 55.35182:1087 55.35221:623 57.03109:598 57.0315:1281 57.03191:1768 57.03231:1679 57.03272:1062 57.03313:377 69.03075:831 69.0313:1648 69.03185:2172 69.03239:1962 69.03293:1157 69.03348:330 69.28276:460 69.2833:1364 69.28385:…	---	HMDB0036563
Indole-3-carbaldehyde	49.7704	3.72	144.042	241307664	[M-H]-	144.046	C9H7NO	Indoles	77.2	32.8841	58.31713:1401 58.31755:2297 58.31797:2672 58.31839:2238 58.31882:1230 59.01047:1143 59.0109:2116 59.01133:2525 59.01176:2215 59.01219:1483 69.99765:1098 69.9982:2189 69.99876:2624 69.99931:2156 69.99987:1184 70.59071:1270 70.59128:2432 70.59184:3484 70.5924:3727 70.59296:2846 70.59353:1389 71.00939:828 71.00996:2148 71.01053:3385 71.01109:3677 71.01167:2786 71.01223:1365 71.49942:1063 71.49999:21…	C08493	HMDB0029737
Inosine	12.9126	4.42	267.069	109527184	[M-H]-	267.074	C10H12N4O5	Purine nucleosides	82.8	4.14084	53.65681:1459 53.65718:2068 53.65756:2116 53.65793:1601 53.6583:844 56.45865:932 56.45906:1586 56.45946:1874 56.45986:1549 56.46026:796 56.83918:789 56.83959:1580 56.84:1913 56.8404:1585 56.84081:883 59.01047:1078 59.0109:1934 59.01133:2352 59.01176:2035 59.01219:1183 59.49932:927 59.49975:1702 59.50019:2027 59.50062:1682 59.50106:926 67.95873:766 67.95926:1656 67.95979:2242 67.96033:2152 67.9608…	C00294	HMDB0000195
Isobavachin	39.0722	0.01	323.129	734504896	[M-H]-	323.129	C20H20O4	8-prenylated flavans	78.3	126.452	58.00246:4266 58.00288:9153 58.0033:12176 58.00372:11034 58.00414:6682 58.00456:2313 59.00891:28319 59.00934:66204 59.00977:148478 59.0102:391967 59.01063:833395 59.01105:1320323 59.01149:1459894 59.01192:998520 59.01234:516024 59.01278:117733 62.52098:4276 62.52145:7358 62.52192:8616 62.52239:7409 62.52286:4678 67.54195:4747 67.54247:32328 67.543:58829 67.54353:88718 67.54405:94973 67.54458:6098…	---	---
Isofraxidin	49.3725	4.52	221.041	238769712	[M-H]-	221.046	C11H10O5	7-hydroxycoumarins	82.5	33.408	59.0096:459 59.01003:1428 59.01046:2658 59.01089:3511 59.01132:3388 59.01175:2322 59.01218:1038 67.47356:911 67.47408:7339 67.4746:11516 67.47513:12617 67.47565:6887 67.47618:495 67.47829:4961 67.47881:8703 67.47934:8211 67.47987:2026 67.48038:499 71.00938:1291 71.00996:3253 71.01052:7223 71.01109:7787 71.01166:4933 71.01222:2029 71.01279:837 75.00343:483 75.00404:1516 75.00466:4828 75.00528:8407…	C17480	HMDB0253642
Isoliquiritigenin	50.7398	4.41	255.062	154521488	[M-H]-	255.066	C15H12O4	2'-Hydroxychalcones	80.4	40.1372	50.72104:1467 50.72138:2516 50.72173:3026 50.72207:2613 50.72241:1492 55.53859:1531 55.53899:2805 55.53938:3354 55.53977:2765 55.54016:1483 57.75022:1180 57.75064:2529 57.75106:3155 57.75147:2572 57.75189:1289 59.01003:1979 59.01046:4677 59.01089:7277 59.01132:7907 59.01175:6061 59.01218:3119 59.01261:939 61.67813:1540 61.67859:2606 61.67904:3042 61.6795:2537 61.67996:1401 64.99899:2023 64.99949:…	C08650	HMDB0037316
Kojic acid	14.9855	3.72	141.016	487346240	[M-H]-	141.019	C6H6O4	Pyranones and derivatives	74.4	6.36118	54.22266:2490 54.22303:5098 54.22342:6632 54.22379:6035 54.22417:3730 57.03069:3726 57.0311:10900 57.03151:22025 57.03192:33083 57.03233:30449 57.03273:18549 57.03314:7392 57.03355:2723 67.01491:4963 67.01543:10515 67.01595:15231 67.01646:15736 67.01699:11550 67.01751:5741 67.01803:1921 68.91288:2535 68.91342:7120 68.91396:17512 68.91451:27539 68.91505:27114 68.91559:12970 68.91613:6130 68.91667:…	C14516	HMDB0032923
L-Asparagine	1.29543	3.62	131.043	475264736	[M-H]-	131.046	C4H8N2O3	Amino acids and derivatives	81.9	37.0708	58.02552:3066 58.02594:9303 58.02636:31358 58.02678:50347 58.02719:61809 58.02761:47690 58.02803:27177 58.02845:6984 68.84727:1507 68.84782:7131 68.84836:11832 68.8489:12123 68.85107:7506 68.85161:19684 68.85215:19961 68.85269:12847 68.85323:4940 70.02453:8947 70.02509:25640 70.02564:68780 70.02619:161124 70.02675:264805 70.02731:317750 70.02786:231389 70.02842:127614 70.02898:33008 70.02953:497 …	C00152	HMDB0000168
L-Aspartic acid	1.19765	3.51	132.027	371840160	[M-H]-	132.03	C4H7NO4	Amino acids and derivatives	90.2	391.524	54.49291:17683 54.49329:29163 54.49368:35475 54.49406:33406 54.49444:23819 64.16663:22380 64.16711:38545 64.1676:46276 64.16809:40189 64.16858:24163 68.70662:67288 68.70716:139792 68.7077:195917 68.70824:157103 68.70878:59450 68.70932:19945 71.00845:13235 71.00902:62825 71.00959:184821 71.01015:437926 71.01072:720232 71.01129:864620 71.01186:632091 71.01242:349438 71.01299:92608 71.01356:2538 72.…	C00049	HMDB0000191
Levulinic acid	9.76593	3.42	115.037	193413264	[M-H]-	115.04	C5H8O3	Gamma-keto acids and derivatives	72.6	2.93312	54.40755:1564 54.40793:2804 54.40831:3187 54.4087:2455 54.40907:1175 59.00983:1967 59.01026:7867 59.01069:15948 59.01112:24531 59.01155:25444 59.01198:16512 59.01241:7474 59.01284:1029 69.03023:2184 69.03077:4186 69.03131:5594 69.03186:5282 69.0324:3357 69.03294:1196 69.31232:707 69.31287:2816 69.31342:5004 69.31396:5780 69.31451:4567 69.31506:2566 69.31561:1617 71.00841:925 71.00897:3034 71.0095…	---	HMDB0000720
L-Gulonolactone	1.33712	4.02	177.036	443519008	[M-H]-	177.04	C6H10O6	Gamma butyrolactones	72.5	60.6372	55.01513:3641 55.01551:12377 55.0159:35560 55.01628:49795 55.01667:42156 55.01706:23374 55.01744:5313 57.03008:7600 57.03048:12473 57.03089:26244 57.0313:67916 57.03171:118130 57.03212:160265 57.03253:132409 57.03294:76635 57.03334:23172 57.39516:3631 57.39557:8820 57.39598:12447 57.3964:11632 57.39681:7310 59.00938:38049 59.00981:83892 59.01024:211591 59.01067:425506 59.0111:659596 59.01153:7017…	C01040	HMDB0003466
Linoleic acid	54.6445	4.71	279.228	763685312	[M-H]-	279.233	C18H32O2	Lineolic acids and derivatives	77.9	1351.64	53.41051:5471 53.41088:9877 53.41125:11829 53.41162:9980 53.41199:5592 60.87473:5592 60.87518:10360 60.87563:11873 60.87608:9292 60.87653:4764 68.91396:5893 68.9145:13263 68.91504:19687 68.91558:20783 68.91613:15668 68.91776:12790 68.9183:18916 68.91884:19796 68.91938:14204 68.91992:6216 71.52236:5602 71.52294:9921 71.52351:12110 71.52409:10603 71.52466:6366 96.95364:4582 96.95454:11991 96.95545:…	C01595	HMDB0000673
L-IsoleucineL-Isoleucine	7.07517	3.63	130.084	664158464	[M-H]-	130.087	C6H13NO2	Amino acids and derivatives	72.8	82.9583	52.61612:4941 52.61649:8171 52.61685:9833 52.61721:8822 52.61757:5638 57.03151:6529 57.03192:10291 57.03233:11404 57.03273:9328 57.03315:5528 58.02636:4630 58.02678:9116 58.0272:12522 58.02762:12514 58.02804:8840 58.02845:3845 70.20753:4968 70.20809:10959 70.20865:15400 70.20921:14627 70.20976:9213 70.21032:3149 73.0246:2989 73.02519:9548 73.02579:20247 73.02637:40868 73.02697:40610 73.02756:2047…	---	HMDB0033923
L-Sorbose	1.33712	3.21	161.042	1332015232	[M-H2O-H]-	161.045	C6H12O6	Monosaccharides	78.3	84.8968	55.01551:6441 55.0159:13557 55.01628:19040 55.01667:18649 55.01706:12502 55.01744:5195 57.03026:1041 57.03067:11624 57.03107:45960 57.03148:98166 57.03189:154187 57.0323:161457 57.03271:107795 57.03312:55051 57.03353:15217 57.03394:1712 58.00246:3146 58.00288:8180 58.0033:12748 58.00372:13576 58.00414:10061 58.00455:4804 59.00916:7618 59.00959:39233 59.01003:163283 59.01045:516912 59.01088:919922…	C00247	HMDB0001266
Luteolin	50.9235	4.61	285.036	567569408	[M-H]-	285.04	C15H10O6	Flavones	81.6	209.098	54.29467:6806 54.29505:13067 54.29543:16229 54.29581:13825 54.29618:7459 63.02048:12264 63.02095:22860 63.02143:27994 63.0219:23788 63.02238:13830 63.02285:4878 64.99949:11299 64.99998:39391 65.00049:68509 65.00098:73164 65.00148:35384 65.00198:15782 65.00247:4234 69.20952:6706 69.21007:19285 69.21062:33965 69.21116:41760 69.21171:36724 69.21225:22699 69.2128:9992 71.00938:10559 71.00995:35580 71…	C01514	HMDB0005800
Malate	1.40707	1.39	133.011	17048323072	[M-H]-	133.012	C4H4O5-2	Beta hydroxy acids and derivatives	92.8	3112.05	50.75773:120089 50.75807:262435 50.75842:357104 50.75876:328023 50.7591:193753 59.01004:210668 59.01047:505960 59.0109:1073401 59.01133:1444072 59.01176:1145360 59.01219:476010 59.01262:176395 67.50569:170103 67.50622:1621814 67.50674:3084302 67.50727:3882696 67.5078:2846031 67.50832:1592380 67.50885:626415 67.50938:455785 67.5099:392159 67.5109:421093 67.51143:291715 67.51196:126414 71.0077:2762…	C00149	HMDB0000156
Maleic acid	3.86915	3.32	115	1048669952	[M-H]-	115.004	C4H4O4	Dicarboxylic acids and derivatives	77.1	48.24	54.08131:4189 54.08168:6339 54.08206:6963 54.08244:5672 54.08281:3176 59.01005:4060 59.01048:10564 59.01091:22533 59.01134:32467 59.01177:26103 59.0122:12705 59.01263:5360 63.53466:5177 63.53514:8151 63.53562:9291 63.5361:7783 63.53658:4555 68.87925:5232 68.87979:12675 68.88033:25848 68.88087:37108 68.88142:30315 68.88197:17391 68.88251:6034 68.88305:2441 71.00837:10781 71.00894:39662 71.00951:11…	C01384	HMDB0000176
Malonic acid	1.57535	3.22	103.001	2252182528	[M-H]-	103.004	C3H4O4	Dicarboxylic acids and derivatives	78.7	220.709	57.03069:6742 57.0311:18685 57.03151:33171 57.03192:41470 57.03233:37723 57.03274:24283 57.03315:9878 59.00893:53191 59.00936:171545 59.00979:409337 59.01022:1062553 59.01065:2230708 59.01108:3522006 59.01151:3905626 59.01194:2690196 59.01237:1404421 59.0128:325025 62.91861:9127 62.91908:17401 62.91955:22234 62.92002:20446 62.9205:13098 66.92498:9833 66.92551:18038 66.92603:21405 66.92654:17700 6…	C00383	HMDB0000691
Methylparaben	50.365	3.82	151.036	128810400	[M-H]-	151.04	C8H8O3	Benzoic acid esters	77.7	9.63718	55.01589:978 55.01628:1964 55.01667:2344 55.01706:1811 55.01744:813 57.03109:1536 57.0315:3056 57.03191:3892 57.03232:3388 57.03273:1925 57.03313:542 57.18663:1138 57.18705:1956 57.18745:2432 57.18787:2218 57.18827:1404 59.00924:1017 59.00967:4404 59.01009:14459 59.01052:40417 59.01096:68551 59.01139:87901 59.01181:67809 59.01225:39393 59.01268:12416 59.0131:2178 63.02001:553 63.02048:2001 63.020…	---	HMDB0032572
Monoethyl carbonate	63.2367	2.44	89.0214	402560288	[M-H]-	89.0239	C3H6O3	Organic carbonic acids and derivatives	89.3	0.690843	59.0093:2839 59.00974:14286 59.01017:46063 59.01059:111399 59.01102:183452 59.01146:218962 59.01188:159349 59.01231:88247 59.01274:23865 59.01318:1791 60.98757:3721 60.98802:8833 60.98847:14449 60.98893:39122 60.98938:127148 60.98983:275899 60.99028:437524 60.99073:467428 60.99118:312438 60.99163:157880 60.99209:40058 60.99254:7121 60.99299:6485 69.17623:2817 69.17678:6075 69.17732:7798 69.17787:…	---	HMDB0031232
Morin	48.5861	4.91	301.03	2642936320	[M-H]-	301.035	C15H10O7	Flavonols	78.3	573.165	53.79013:10402 53.79051:18930 53.79088:23272 53.79126:20179 53.79163:11271 54.64009:11770 54.64047:20468 54.64085:24235 54.64124:20445 54.64162:11791 57.03044:8184 57.03085:21287 57.03125:65347 57.03166:128445 57.03207:193192 57.03248:184189 57.03289:113325 57.0333:47340 57.03371:4490 63.02001:9373 63.02048:24876 63.02096:43911 63.02143:54709 63.02191:49893 63.02238:33398 63.02286:15845 63.1907:8…	C10105	HMDB0030796
myo-Inositol 1-phosphate	1.18365	3.88	259.018	217498960	[M-H]-	259.022	C6H13O9P	Organooxygen compounds	86.7	157.905	62.85238:2178 62.85285:3729 62.85332:4419 62.85379:3872 62.85426:2474 68.04329:2554 68.04382:4600 68.04435:5425 68.04488:4535 68.04542:2542 78.95149:15743 78.95216:50935 78.95283:62859 78.95349:147080 78.95415:519775 78.95482:1614423 78.95549:2826779 78.95615:3776734 78.95682:3040084 78.95748:1801355 78.95815:646586 78.95882:175761 78.95948:58321 78.96014:46871 78.96081:9290 78.96148:6472 79.9529…	C01177	HMDB0000213
N-Acetyldopamine	38.2379	3.51	194.078	775512320	[M-H]-	194.082	C10H13NO3	Phenols	83.9	127.681	52.89559:5573 52.89595:7908 52.89632:9307 52.89668:8951 52.89705:6617 52.89742:3414 57.85526:4219 57.85568:6669 57.8561:7519 57.85652:6260 57.85693:3692 58.02512:1016 58.02554:6286 58.02596:25747 58.02638:89059 58.0268:175990 58.02722:265072 58.02764:250964 58.02806:157125 58.02848:70638 58.0289:17662 58.02931:3864 65.87049:4103 65.871:6509 65.87151:7482 65.87202:6398 65.87252:3843 66.0305:4798 6…	C12271	HMDB0041943
Niacin	2.26025	3.32	122.021	263667344	[M-H]-	122.025	C6H5NO2	Pyridinecarboxylic acids	77.6	3.80734	66.03052:1842 66.03103:8741 66.03154:20788 66.03204:33789 66.03255:37032 66.03307:24941 66.03357:12586 66.03408:2980 70.55361:1729 70.55417:4070 70.55473:6446 70.5553:7214 70.55585:5702 70.55642:2912 71.49197:2785 71.49255:4262 71.49312:4699 71.49369:3802 71.49426:2187 78.03014:2068 78.0308:5193 78.03146:8618 78.03211:10024 78.03276:8378 78.03342:4943 78.03407:1890 94.02129:8316 94.02215:17561 94…	C00253	HMDB0001488
Oleic acid	55.635	4.93	281.244	90134856	[M-H]-	281.249	C18H34O2	Long-chain fatty acids	77.6	270.843	52.53693:815 52.53729:1513 52.53765:1815 52.53801:1514 52.53837:825 53.43495:903 53.43532:1558 53.43569:1901 53.43606:1686 53.43643:1037 57.03109:1032 57.0315:1756 57.03191:2015 57.03232:1623 57.03273:868 65.00993:507 65.01043:1699 65.01093:3589 65.01143:5192 65.01192:7821 65.01242:4085 65.01292:2217 65.01341:869 65.9949:1445 65.99541:2211 65.99591:2294 65.99642:1667 65.99693:787 66.00558:1204 66…	C00712	HMDB0000207
o-Orsellinic acid	36.7592	3.72	167.031	187102496	[M-H]-	167.035	C8H8O4	Hydroxybenzoic acid derivatives	81.8	9.38384	54.78018:831 54.78056:1458 54.78094:1694 54.78133:1366 54.78172:726 61.63267:903 61.63313:1538 61.63359:1727 61.63405:1314 61.63451:595 65.03529:630 65.03579:1590 65.03629:2934 65.03679:3969 65.03728:3957 65.03778:2842 65.03828:1385 65.03878:468 67.01489:1027 67.01541:2270 67.01594:3342 67.01646:3495 67.01698:2592 67.01749:1302 67.86265:1130 67.86318:1802 67.86371:1902 67.86424:1391 67.86477:644 …	C01839	HMDB0033967
Palmitic acid	55.5023	3.93	255.229	122176632	[M-H]-	255.233	C16H32O2	Long-chain fatty acids	82	206.634	54.48642:703 54.4868:1396 54.48718:1724 54.48756:1429 54.48794:753 61.57718:1006 61.57764:1568 61.57809:1743 61.57855:1403 61.57901:751 64.99949:565 64.99999:1404 65.00049:2154 65.00098:2288 65.00148:1682 65.00198:776 65.01012:1152 65.01062:3899 65.01112:9403 65.01161:15491 65.01211:18436 65.01261:13282 65.01311:7210 65.0136:1636 65.99489:1022 65.9954:1932 65.99591:2364 65.99641:2023 65.99693:119…	C00249	HMDB0000220
Pantothenic acid	34.6628	3.92	218.1	183895104	[M-H]-	218.103	C9H17NO5	Amino acids and derivatives	85.4	6.61801	55.58888:1606 55.58928:2628 55.58967:2965 55.59006:2351 55.59045:1189 59.01004:984 59.01047:3078 59.0109:5757 59.01133:7001 59.01176:5815 59.01219:3222 59.01262:1047 69.60715:1975 69.6077:4072 69.60825:5704 69.6088:5731 69.60935:4117 69.6099:2030 71.00833:1939 71.0089:5383 71.00947:16626 71.01003:48121 71.0106:82853 71.01117:109338 71.01173:87176 71.01231:51217 71.01287:17143 71.01344:3288 71.045…	---	HMDB0250782
Pentitol	1.33712	3.92	151.057	637811776	[M-H]-	151.061	C5H12O5	Sugar alcohols	90	122.976	55.01506:12546 55.01545:62230 55.01584:171872 55.01622:289121 55.01661:349770 55.017:256521 55.01738:144094 55.01777:47433 55.01816:11681 57.03034:11103 57.03075:16771 57.03115:61638 57.03156:134388 57.03197:213698 57.03238:234581 57.03279:160716 57.0332:84223 57.03361:20856 58.00208:8859 58.00249:36877 58.00291:87782 58.00333:143690 58.00375:163825 58.00417:114549 58.00459:60304 58.00501:15066 5…	C00474	HMDB0000508
Phthalic acid	39.8929	3.72	165.016	1385472256	[M-H]-	165.019	C8H6O4	Benzoic acids	83.2	84.8972	53.88456:5300 53.88493:8872 53.8853:10394 53.88568:8828 53.88605:5205 54.78864:5050 54.78903:7727 54.78941:8827 54.78979:7500 54.79018:4434 59.01047:5780 59.0109:10556 59.01133:12693 59.01176:10515 59.01219:5635 60.62011:4826 60.62056:8478 60.62101:10097 60.62146:8284 60.62191:4224 68.64184:4585 68.64238:8232 68.64291:9872 68.64346:8075 68.644:4012 69.1217:6215 69.12224:14327 69.12279:24030 69.12…	C01606	HMDB0002107
Pidolic acid	4.41485	3.6	188.052	2954000128	[M+CH3COO]-	188.056	C5H7NO3	Amino acids and derivatives	88.2	142.781	53.18834:5933 53.18871:9740 53.18907:11585 53.18944:10197 53.18981:6293 53.34135:5672 53.34172:11058 53.34209:13148 53.34246:9946 53.34283:4163 58.02567:8605 58.02609:25728 58.02651:75557 58.02693:138551 58.02735:197956 58.02777:175347 58.02819:105133 58.02861:39678 58.02902:2813 59.00925:16513 59.00968:74370 59.01011:237067 59.01054:636488 59.01097:1070653 59.0114:1362743 59.01183:1054156 59.012…	C01879	HMDB0000267
Pimelic acid	41.5433	4.01	159.062	402857280	[M-H]-	159.066	C7H12O4	Medium-chain fatty acids	83.8	19.8	53.12731:2663 53.12768:4845 53.12805:5884 53.12841:5083 53.12878:3007 54.93471:3137 54.93509:5223 54.93548:6144 54.93587:5164 54.93625:2862 57.03069:2146 57.03109:5519 57.0315:10642 57.03191:21134 57.03232:15172 57.03273:11366 57.03313:5982 57.03354:2097 59.00954:698 59.00997:4726 59.0104:18839 59.01083:35050 59.01126:48979 59.01169:40720 59.01212:24153 59.01255:8832 59.01298:2544 69.03021:3672 6…	C02656	HMDB0000857
Piscidic acid	26.8922	4.73	255.046	110024640	[M-H]-	255.051	C11H12O7	Phenylpropanoic acids	74.5	2.6545	57.53109:920 57.5315:1633 57.53191:2001 57.53233:1735 57.53274:978 58.00246:1458 58.00288:3570 58.0033:6578 58.00372:8833 58.00414:4960 58.00456:2937 58.00498:1192 59.01004:682 59.01047:1774 59.0109:3014 59.01133:3518 59.01176:2818 59.01219:1428 68.99433:1014 68.99487:2247 68.99542:3271 68.99596:3388 68.99651:2509 68.99705:1254 69.32819:1479 69.32874:3297 69.32928:5003 69.32983:5378 69.33038:4148…	---	HMDB0030809
Polyphenylalanine	11.801	3.92	164.068	289936896	[M-H]-	164.072	C9H11NO2	Amino acids and derivatives	83.6	13.2877	51.92012:2405 51.92048:3724 51.92083:4103 51.92119:3275 51.92154:1797 68.22252:1313 68.22305:2906 68.22359:4145 68.22412:4017 68.22466:2562 68.91016:1409 68.91071:4554 68.91125:7186 68.91179:7468 68.91396:32 68.91451:5110 68.91505:7794 68.91559:5402 68.91613:2459 72.00318:450 72.00376:3414 72.00434:22532 72.00492:88948 72.0055:193267 72.00608:305906 72.00666:319868 72.00724:213434 72.00782:109791…	C00079	HMDB0250791
Pratol	51.472	4.51	267.062	9688834048	[M-H]-	267.066	C16H12O4	4'-O-methylated flavonoids	79.5	2664.3	50.36152:26564 50.36185:57468 50.36219:72629 50.36253:60205 50.36287:31016 66.4318:37528 66.43232:66482 66.43283:77389 66.43334:62458 66.43386:31863 68.02146:61832 68.022:284041 68.02253:517744 68.02306:544571 68.02359:370224 68.02412:205863 68.02466:33382 73.02373:49991 73.02431:148792 73.02491:335601 73.0255:842706 73.02609:1487381 73.02668:2069884 73.02728:1782805 73.02787:1056332 73.02846:363…	---	---
Protocatehuic acid	17.1055	3.62	153.016	5395008000	[M-H]-	153.019	C7H6O4	Hydroxybenzoic acid derivatives	87.2	145.876	60.57537:18672 60.57582:29990 60.57627:34173 60.57672:29011 60.57716:17841 62.57494:19389 62.57541:33006 62.57587:39776 62.57634:34785 62.57682:20926 68.58147:7771 68.58201:37998 68.58254:85188 68.58308:179541 68.58362:144736 68.58416:73637 68.5847:919 68.67853:25428 68.67907:37763 68.67961:39520 68.68015:29972 68.68069:15332 72.81493:16884 72.81552:29696 72.81611:35322 72.8167:29210 72.81729:156…	C00230	HMDB0001856
Quercetin	50.7822	4.81	301.031	1010086080	[M-H]-	301.035	C15H10O7	Flavonols	80.9	382.352	55.31199:3996 55.31238:7264 55.31277:8836 55.31316:7959 55.31355:5242 62.6407:6814 62.64117:9542 62.64164:9471 62.64211:6836 62.64258:3361 62.87741:3533 62.87789:7728 62.87836:10107 62.87883:8844 62.87931:5031 63.01991:8641 63.02039:34077 63.02086:61703 63.02134:81806 63.02181:63788 63.02229:37137 63.02276:12305 63.02323:3254 64.99857:5909 64.99907:18728 64.99957:63036 65.00007:120720 65.00056:17…	C00389	HMDB0005794
Quinate	1.32325	3.92	191.052	36388913152	[M-H]-	191.056	C7H12O6	Cyclic alcohols and derivatives	83.5	2036.62	51.34306:314110 51.34341:558616 51.34376:649323 51.3441:535960 51.34446:302401 51.53095:322139 51.5313:576602 51.53165:685351 51.532:554988 51.53235:269236 54.12244:401231 54.12281:646317 54.12319:763548 54.12357:682060 54.12395:444659 54.1417:333944 54.14208:605557 54.14246:691405 54.14283:529985 54.14321:255291 57.03109:432398 57.0315:941474 57.03191:1334200 57.03232:1350454 57.03273:988934 57.…	C00296	HMDB0003072
Ricinoleic acid	53.0481	4.73	297.239	293889920	[M-H]-	297.244	C18H34O3	Long-chain fatty acids	71.9	309.107	56.37344:604 56.37384:1304 56.37424:1698 56.37465:1514 56.37505:899 58.00036:1080 58.00078:1718 58.0012:1825 58.00162:1324 58.00204:581 61.145:1011 61.14546:1473 61.14591:1657 61.14637:1440 61.14682:925 62.74664:1065 62.74711:1615 62.74759:1745 62.74805:1369 62.74853:720 69.82632:1046 69.82688:1913 69.82743:2490 69.82799:2368 69.82854:1597 69.82909:696 71.82854:834 71.82912:1478 71.82969:1728 71.…	C08365	HMDB0034297
Rubiadin	50.6396	4.21	253.046	190509776	[M-H]-	253.051	C15H10O4	Hydroxyanthraquinones	82	46.4439	57.03107:941 57.03148:2149 57.03189:2915 57.0323:2590 57.03271:1407 59.01002:1812 59.01045:4197 59.01088:6617 59.01131:7358 59.01174:5756 59.01217:3000 59.0126:967 63.01994:2119 63.02042:11809 63.02089:21548 63.02137:24116 63.02184:15691 63.02232:7546 63.02279:2433 63.02326:1269 64.99998:4150 65.00047:11585 65.00097:18435 65.00146:15647 65.00196:9149 65.00246:2094 65.00296:694 71.04627:1960 71.04…	C10402	HMDB0257354
Rupestonic acid	51.894	4.13	247.13	2264869376	[M-H]-	247.134	C15H20O3	Guaianes	79.2	1279.12	55.12326:8725 55.12365:15659 55.12403:18688 55.12442:15220 55.12481:7591 57.03048:11771 57.03089:30620 57.0313:80895 57.03171:137054 57.03212:173544 57.03253:130060 57.03294:71690 57.03334:15358 59.01004:9415 59.01047:22295 59.0109:32827 59.01133:33009 59.01176:22516 59.01219:9666 62.84387:11147 62.84435:16599 62.84481:18373 62.84529:15709 62.84576:10255 67.9104:7735 67.91093:25470 67.91146:94410…	---	---
Salicylamide	38.267	3.82	136.037	270268352	[M-H]-	136.04	C7H7NO2	1-hydroxy-4-unsubstituted benzenoids	79.5	17.5996	55.28159:1042 55.28197:1875 55.28236:2242 55.28275:1902 55.28315:1105 57.89619:1084 57.89661:1896 57.89703:2130 57.89745:1637 57.89786:819 65.6848:869 65.68531:1684 65.68581:2302 65.68632:2321 65.68682:1699 65.68732:809 66.03101:1267 66.03152:2320 66.03204:2871 66.03254:2460 66.03305:1367 68.61811:1026 68.61865:1698 68.61919:6177 68.61973:10924 68.62027:14409 68.62081:11232 68.62135:6401 68.62189…	---	HMDB0015687
Scopoletin	48.4347	4.22	191.031	2312488704	[M-H]-	191.035	C10H8O4	7-hydroxycoumarins	84.4	40.4488	50.14056:11561 50.1409:16347 50.14124:17738 50.14157:14627 50.14191:8386 56.66563:6577 56.66603:13266 56.66644:16761 56.66684:14206 56.66724:7451 57.03109:7554 57.0315:15885 57.03191:20414 57.03232:17683 57.03273:9957 63.5308:7397 63.53128:13674 63.53176:15988 63.53225:13130 63.53273:7494 69.83297:12775 69.83353:24940 69.83408:31938 69.83463:27963 69.83518:16083 69.83574:5187 85.02351:6883 85.024…	C01752	HMDB0034344
scyllo-Inositol	1.51935	3.16	179.052	908111616	[2M-H]-	179.056	C6H12O6	Organooxygen compounds	84.7	48.188	50.4063:5095 50.40664:8509 50.40698:10185 50.40732:8847 50.40766:5136 52.09193:6318 52.09229:9859 52.09265:10859 52.09301:8852 52.09336:5368 59.00925:6745 59.00968:25105 59.01011:82740 59.01054:215442 59.01097:359572 59.0114:442362 59.01183:330066 59.01226:187237 59.01269:56157 59.01312:9171 69.64132:6856 69.64187:12881 69.64243:14089 69.64297:10237 69.64352:6056 69.64407:6738 69.64463:12405 69.6…	C06153	HMDB0006088
Sebacic acid	50.7257	0.78	201.114	15112799	[M-H]-	201.113	C10H18O4	Medium-chain fatty acids	95.7	45.7952	57.03068:10605 57.03109:33127 57.0315:64772 57.03191:97088 57.03232:91849 57.03273:57104 57.03313:25047 57.03354:8197 69.96433:10710 69.96489:18721 69.96544:23135 69.966:20394 69.96655:12156 69.96711:4307 72.98968:8803 72.99027:13199 72.99086:14641 72.99146:12253 72.99204:7471 85.32832:5758 85.32906:10972 85.32981:13319 85.33056:10889 85.33131:5422 95.54491:8281 95.5458:14053 95.54668:15676 95.54…	C08277	HMDB0000792
Semidehydroascorbic acid	7.17352	4.13	175.021	403257760	[M-H]-	175.025	C6H8O6	Butenolides	75.8	6.07942	59.00889:11612 59.00932:30928 59.00975:76797 59.01018:211023 59.0106:455209 59.01104:723662 59.01147:806944 59.0119:558461 59.01233:294110 59.01276:73352 59.01319:3789 60.01411:2972 60.01455:4693 60.01499:5063 60.01543:3847 60.01587:1929 67.96777:783 67.9683:3619 67.96883:7544 67.96936:5241 67.97149:1094 67.97202:11796 67.97255:22528 67.97308:23734 67.97362:16609 67.97414:4045 67.97468:985 71.008…	C00072	HMDB0000044
Sesamol	40.2743	3.06	137.021	126560944	[M-H]-	137.024	C7H6O3	Benzodioxoles	85.5	2.59429	50.34491:1175 50.34525:2329 50.34559:2818 50.34593:2355 50.34627:1327 52.15725:1634 52.1576:2788 52.15796:3077 52.15832:2289 52.15868:1061 53.92434:1457 53.92472:2293 53.92509:2593 53.92547:2267 53.92585:1538 58.08341:1648 58.08383:2958 58.08425:3514 58.08467:2875 58.08509:1487 61.3341:1356 61.33455:2525 61.33501:3018 61.33546:2495 61.33592:1350 63.48473:1259 63.48521:2888 63.48569:4298 63.48617:…	C10832	HMDB0033812
Shikimic acid	41.6565	4.12	173.041	686733696	[M-H]-	173.046	C7H10O5	Cyclic alcohols and derivatives	75.2	55.2445	57.03032:2454 57.03073:8457 57.03114:26638 57.03154:56230 57.03195:88231 57.03236:92692 57.03277:61229 57.03318:30640 57.03359:7642 58.00288:4639 58.0033:7015 58.00372:7522 58.00414:5566 58.00455:2441 59.0096:5076 59.01003:24126 59.01046:73787 59.01089:127137 59.01132:167827 59.01175:134740 59.01218:79722 59.01261:28771 59.01304:6476 60.46864:2519 60.46909:4964 60.46953:6141 60.46998:5102 60.4704…	C00493	HMDB0003070
Sinapic acid	51.0647	0.72	223.06	496996640	[M-H]-	223.061	C11H12O5	Hydroxycinnamic acids	80.2	91.1921	59.01046:5794 59.01089:11778 59.01132:15497 59.01175:14096 59.01218:8643 59.01262:3086 66.03101:4449 66.03152:10745 66.03203:16799 66.03254:18635 66.03304:15006 66.03355:8551 66.03407:3133 69.01933:3368 69.01987:7987 69.02042:10348 69.02097:8768 69.02151:5913 69.0226:2513 69.02314:15494 69.02368:22537 69.02423:18102 69.02477:10080 69.02531:3330 71.51203:4380 71.5126:7767 71.51318:9312 71.51376:80…	C00482	HMDB0032616
Suberic acid	47.2635	3.92	173.078	1691957376	[M-H]-	173.082	C8H14O4	Medium-chain fatty acids	82.9	203.686	57.03048:3619 57.03089:13097 57.0313:34607 57.0317:66757 57.03211:99404 57.03252:93619 57.03293:56293 57.03334:21583 57.03374:604 59.01003:5108 59.01046:12760 59.01089:21736 59.01132:25601 59.01175:21228 59.01218:11898 59.01261:3686 59.8482:4899 59.84864:9464 59.84908:11421 59.84952:9625 59.84996:5593 67.3585:3857 67.35902:23004 67.35954:77866 67.36007:137598 67.36059:182334 67.36111:144878 67.36…	C08278	HMDB0000893
Succinic acid	4.33118	3.52	117.016	7605216256	[M-H]-	117.019	C4H6O4	Dicarboxylic acids and derivatives	88.8	153.959	50.29448:27995 50.29482:51827 50.29515:64817 50.29549:56733 50.29583:31917 55.01551:23501 55.0159:54507 55.01629:81472 55.01668:83387 55.01706:56762 55.01745:20321 59.01048:34276 59.01091:62402 59.01133:78547 59.01176:69511 59.0122:41040 66.46778:35064 66.46829:56568 66.46881:62661 66.46932:48365 66.46983:23310 68.8825:53360 68.88304:144005 68.88358:129283 68.88413:84872 68.88467:41302 73.02283:8…	C00042	HMDB0000254
Thymidine	27.753	4.32	241.079	238488528	[M-H]-	241.083	C10H14N2O5	Pyrimidine 2'-deoxyribonucleosides	77.4	9.03683	50.14966:1250 50.15:2297 50.15033:2763 50.15067:2315 50.15101:1241 59.07631:1212 59.07674:2352 59.07717:2895 59.0776:2443 59.07803:1325 59.93042:1910 59.93085:2865 59.93129:3170 59.93174:2583 59.93217:1423 69.61102:892 69.61156:2682 69.61211:4684 69.61266:5509 69.61321:4617 69.61377:2739 69.61432:1036 71.0094:800 71.00997:2401 71.01054:4593 71.0111:5897 71.01167:5303 71.01224:3273 71.01281:1211 8…	C00214	HMDB0000273
Tiliroside	49.6111	4.6	593.135	23309710	[M-H]-	593.13	C30H26O13	Flavonoid O-glycosides	85.1	44.782	59.01003:2196 59.01046:8799 59.01089:15872 59.01132:20491 59.01175:15120 59.01218:8065 59.01261:2598 67.7311:1644 67.73164:12825 67.73216:27120 67.73269:41513 67.73322:39116 67.73375:25077 67.73428:12255 67.7348:4579 67.73534:1293 73.02517:1249 73.02576:3577 73.02635:5831 73.02695:6436 73.02754:4953 73.02813:2539 83.57436:1677 83.57508:3316 83.5758:4167 83.57652:3705 83.57725:2301 85.02353:1596 8…	C17140	HMDB0260223
trans-Aconitic acid	2.48393	3.92	173.005	1670906880	[M-H]-	173.009	C6H6O6	Tricarboxylic acids and derivatives	71.7	155.266	53.91083:7252 53.9112:14299 53.91158:17317 53.91195:14280 53.91233:7685 57.03041:6499 57.03082:18210 57.03123:50745 57.03164:99860 57.03205:151617 57.03246:151803 57.03287:96383 57.03328:44077 57.03368:5663 59.00972:7851 59.01015:29661 59.01059:86804 59.01102:149186 59.01144:189993 59.01188:141971 59.01231:78236 59.01273:18638 60.98932:8611 60.98977:16290 60.99022:20329 60.99067:18041 60.99112:11…	C02341	HMDB0000958
Transtorine	48.6902	3.82	188.031	163906800	[M-H]-	188.035	C10H7NO3	Quinoline carboxylic acids	87.3	36.1808	51.49482:949 51.49517:1397 51.49553:1520 51.49588:1300 51.49622:850 53.84256:826 53.84293:1419 53.8433:1668 53.84368:1422 53.84406:837 55.44489:788 55.44528:1346 55.44567:1634 55.44606:1460 55.44646:922 59.01003:731 59.01046:1810 59.01089:2825 59.01132:3108 59.01175:2467 59.01218:1373 59.01261:502 69.18822:1341 69.18877:1951 69.18932:2152 69.18987:1765 69.19041:1132 69.19096:933 69.19151:1489 69.…	C01717	HMDB0000715
Triptophenolide	62.1112	2.02	311.163	2452918784	[M-H]-	311.165	C20H24O3	Oxosteroids	82.2	3902.26	55.54881:19099 55.5492:47611 55.54959:68204 55.54998:65611 55.55038:43053 55.55077:17799 57.03069:17290 57.03109:41899 57.0315:61267 57.03191:62405 57.03232:44646 57.03273:20052 67.69066:35246 67.69118:58524 67.69171:109304 67.69225:115106 67.69277:36427 67.69489:142821 67.69541:307933 67.69594:393947 67.69647:274555 67.697:146440 67.69753:29592 79.95297:22130 79.95365:50195 79.95433:66669 79.955…	---	---
Tropic acid	45.6093	3.83	165.052	709698496	[M-H]-	165.056	C9H10O3	Beta hydroxy acids and derivatives	85	68.4199	59.01046:5191 59.01089:9981 59.01133:12493 59.01175:10680 59.01218:5978 59.01262:1917 66.03046:1746 66.03097:12203 66.03148:29189 66.03198:47597 66.03249:52775 66.033:36882 66.03352:19883 66.03402:5925 66.03453:2972 71.00996:4874 71.01052:7042 71.01109:7431 71.01166:5746 71.01222:2947 72.56746:3843 72.56805:6045 72.56863:7094 72.56922:6339 72.56981:4091 72.98671:1715 72.9873:6868 72.98789:17583 7…	C01456	HMDB0062590
Tryptophan, D-	35.6897	4.13	203.078	120329456	[M-H]-	203.083	C11H12N2O2	Indolyl carboxylic acids and derivatives	80.9	6.88487	50.98865:829 50.98899:1461 50.98934:1722 50.98969:1410 50.99003:748 59.00961:561 59.01004:1640 59.01047:4415 59.0109:6904 59.01133:7092 59.01176:4538 59.01219:1985 59.01262:758 63.3597:914 63.36018:1371 63.36065:1565 63.36113:1375 63.36161:879 67.9986:575 67.99913:2349 67.99966:4937 68.00019:3052 68.00072:273 68.00285:2497 68.00339:5540 68.00391:3996 68.00445:2172 68.00498:921 71.00939:767 71.009…	C00525	HMDB0013609
Tryptophan, DL	35.42	4.13	203.078	58918316	[M-H]-	203.083	C11H12N2O2	Indolyl carboxylic acids and derivatives	79.4	2.73758	59.00961:480 59.01004:1467 59.01047:3834 59.0109:6448 59.01133:7679 59.01176:5342 59.01219:2684 59.01262:325 67.94226:50 67.94279:1183 67.94332:2833 67.94386:3353 67.94439:1170 67.94651:1218 67.94704:3696 67.94757:5477 67.9481:2712 67.94864:1227 67.94917:322 69.03076:877 69.0313:1627 69.03185:1979 69.03239:1671 69.03294:955 69.03349:340 71.00883:511 71.00939:1243 71.00996:2793 71.01053:4827 71.01…	---	HMDB0030396
Uridine	5.6	4.63	243.058	8311766528	[M-H]-	243.062	C9H12N2O6	Pyrimidine nucleosides	88.1	701.147	50.20933:18481 50.20967:29596 50.21001:33879 50.21034:28991 50.21068:17846 50.38933:19604 50.38967:30954 50.39001:34757 50.39035:28973 50.39069:16980 58.66802:15281 58.66845:29560 58.66887:35371 58.6693:28057 58.66972:13622 59.01047:21216 59.0109:38870 59.01133:46817 59.01176:38267 59.01219:19475 66.02998:7342 66.03049:46357 66.03101:188686 66.03152:396540 66.03202:615916 66.03253:620932 66.03304…	C00299	HMDB0000296
Valerenic acid	52.9883	3.46	233.151	61961104	[M-H]-	233.154	C15H22O2	Prenol lipids	86	30.0477	56.37144:489 56.37184:944 56.37224:1201 56.37264:1092 56.37305:696 56.47394:577 56.47435:1040 56.47475:1236 56.47515:1009 56.47555:517 56.7373:431 56.73771:929 56.73811:1252 56.73852:1140 56.73892:668 59.01004:375 59.01046:1096 59.01089:1735 59.01133:1804 59.01176:1252 59.01218:531 65.01043:342 65.01093:1040 65.01143:1847 65.01192:2214 65.01242:1886 65.01292:1120 65.01341:420 68.92535:651 68.9258…	C09743	HMDB0030016
Vanillic acid	41.2275	3.72	167.031	151668768	[M-H]-	167.035	C8H8O4	Methoxybenzoic acids and derivatives	83.9	4.70976	51.02216:1090 51.0225:1957 51.02285:2408 51.02319:2126 51.02354:1283 57.38279:1011 57.3832:1863 57.38361:2282 57.38402:1977 57.38443:1163 67.01489:1570 67.01541:4243 67.01594:7931 67.01646:10854 67.01698:8866 67.01749:3801 67.01802:1518 68.86352:946 68.86406:1998 68.8646:2573 68.86514:2257 68.86568:1327 68.99487:1574 68.99541:2834 68.99596:3166 68.9965:2308 68.99704:991 69.03075:1559 69.0313:3123…	C06672	HMDB0000484
Vanillin	45.0156	3.82	151.036	2596776448	[M-H]-	151.04	C8H8O3	Methoxyphenols	82.9	85.5464	59.00969:6708 59.01012:21085 59.01055:62939 59.01098:111691 59.01141:151311 59.01184:122870 59.01227:71370 59.0127:23058 59.01313:2449 69.06558:7923 69.06612:15699 69.06667:24568 69.06721:27043 69.06776:20939 69.06831:10729 70.03821:6968 70.03876:12492 70.03932:15149 70.03988:13176 70.04043:8026 71.00842:10531 71.00899:11018 71.00955:31343 71.01012:88434 71.01069:155071 71.01125:208672 71.01182:1…	C00755	HMDB0012308
Xanthine	4.7359	3.62	151.023	591445888	[M-H]-	151.026	C5H4N4O2	Xanthines	74.5	33.958	55.01512:1633 55.01551:5631 55.0159:12539 55.01628:18528 55.01667:19126 55.01706:13806 55.01744:6621 55.01783:1954 57.03109:4326 57.0315:9259 57.03191:12665 57.03232:12098 57.03273:8086 57.03313:3561 57.78437:3064 57.78479:5622 57.78521:6708 57.78563:5481 57.78604:2847 58.00246:3105 58.00288:5520 58.0033:7072 58.00372:6623 58.00414:4207 59.00889:4664 59.00932:21732 59.00975:58827 59.01018:161005 …	C00385	HMDB0000292
